# Supplementary material for: DNA barcoding unveils a high diversity of caddisflies (Trichoptera) in the Mount Halimun Salak National Park (West Java; Indonesia)
Source: PeerJ. 2022 Dec 12;10:e14182. doi: 10.7717/peerj.14182 (PMC9753737; doi:10.7717/peerj.14182)
Supplement: Supplemental Information 7 [file peerj-10-14182-s007.fas]

>Adicella byblis|INDOBIOSYS-CCDB26180-A09
-ACTTTATATTTTATTTTTGGTATATGATCGGGTCTTCTGGGTACTTCATTAAGAGTACTTATTCGAACTGAATTAGGAATAACAGATGCATTTATTAAAAATGATCAAATCTATAACGTTTTAGTTACAGCTCATGCTTTTATTATAATTTTTTTTATAGTTATACCAATTATAATTGGAGGATTCGGAAACTGATTAGTTCCTTTAATACTAAGAGCTCCTGATATAGCCTTTCCACGAATAAATAATATAAGATTTTGATTACTTCCCCCCTCATTAAACTTTCTCCTTTTATCAAGAATTGTAGAAAGAGGAACAGGAACTGGATGAACTGTATACCCACCTTTAGCTGGGAATATTGGACACTTAGGTAGATCTGTAGATCTCTCTATTTTCTCACTTCATATAGCAGGAATTTCTTCTATTCTAGGAGCAATCAATTTTATTACTACTTGCATAAGAATAAAACCCAAAAGTATACTTTTAGATCAAATACCATTATTTGTTTGATCTGTTTTAATTACTGCTATTTTATTACTATTATCTCTTCCCGTATTAGCAGGAGCTATTACAATACTATTAACAGACCGTAATTTAAATACTTCTTTTTTTGACCCTGCAGGTGGGGGGGATCCTATTCTATACCAACATTTA---
>Adicella pulcherrima.|INDOBIOSYS-CCDB30314-A11
-ACCCTATATTTTATTTTTGGTGCCTGATCCGGATTACTAGGAACATCTCTAAGAGTACTAATTCGAACTGAACTAGGAATAGTAGGATCCTTAATCAAAAATGATCAAATTTATAATGTTTTAGTTACAGCACATGCTTTTATTATAATTTTTTTTATAGTAATACCTATTATAATTGGAGGATTTGGAAATTGACTTGTACCCTTAATACTATCCGCTCCTGATATAGCTTTCCCACGTATAAATAATATAAGATTCTGATTACTTCCCCCCTCATTAAATTTTCTTTTACTAAGAAGAATTGTAGAAAGAGGAACAGGGACAGGATGAACTGTTTATCCTCCTCTCGCTAGAAACATTGGCCATTTAGGAAGTTCAGTAGATTTATCAATTTTCTCACTCCATATAGCCGGAATCTCATCCATTTTAGGAGCCATTAACTTTATTACAACTTGTTTAAGTATAAAACCTAAAAGAATATTACTTGATCAAATACCATTATTTGTCTGATCAGTCTTAATTACTGCAATTCTTTTATTGTTATCTCTTCCTGTATTAGCAGGAGCTATTACTATACTATTAACAGATCGAAACCTAAATACTTCTTTCTTTGACCCTGCAGGAGGAGGAGATCCAATTTTATACCAACACTTA---
>Adicella sp.|INDOBIOSYS-CCDB26180-A08
-ACTTTATATTTTTTATTTGGCATGTGATCAGGACTCTTAGGAACTTCTCTTAGAGTACTAATTCGAACAGAACTAGGAATAACAGGAGCCTTAATTAAAAATGATCAAATTTATAATGTATTAGTTACAGCTCATGCTTTTATTATAATTTTTTTTATGGTAATACCAATCATAATCGGTGGATTCGGAAACTGATTAGTTCCCCTAATACTATCAGCTCCTGATATAGCATTCCCCCGTATAAATAATATAAGATTTTGACTCCTTCCACCATCACTAAACTTTCTTCTTCTTTCTAGAATTGTAGAAAGAGGGACGGGAACAGGCTGAACTGTATACCCCCCCTTAGCAAGCACCATTGGTCATTTAGGAAGATCAGTAGATCTCTCAATTTTTTCTCTTCACATAGCAGGTATTTCATCCATTTTAGGAGCTATTAATTTTATTACTACCTGCATAAGAATAAAACCTATTAGCATACTTTTAGATCAAATACCTTTATTTGTATGATCAGTTCTTATTACAGCTATTTTATTACTTCTTTCCTTACCCGTATTAGCAGGTGCAATCACCATACTCTTAACAGATCGTAATTTAAATACTTCATTTTTTGATCCTGCTGGAGGGGGAGACCCAATCTTATACCAACACTTA---
>Adicella sp.|INDOBIOSYS-CCDB26180-A10
-ACTTTATATTTTATTTTTGGTATATGATCGGGTCTTCTGGGTACTTCATTAAGAGTACTTATTCGAACTGAATTAGGAATAACAGATGCATTTATTAAAAATGATCAAATCTATAACGTTTTAGTTACAGCTCATGCTTTTATTATAATTTTTTTCATAGTTATACCAATTATAATTGGAGGATTCGGAAACTGATTAGTTCCTTTAATACTAAGAGCTCCTGATATAGCCTTTCCACGAATAAATAATATAAGATTTTGATTACTTCCCCCCTCATTAAACTTTCTCCTTTTATCAAGAATTGTAGAAAGAGGAACAGGAACTGGATGAACTGTATACCCACCTTTAGCTGGGAATATTGGACACTTAGGTAGATCTGTAGATCTCTCTATTTTCTCACTTCATATAGCAGGAATTTCTTCTATTCTAGGAGCAATCAATTTTATTACTACTTGCATAAGAATAAAACCCAAAAGTATACTTTTAGATCAAATACCATTATTTGTTTGATCTGTTTTAATTACTGCTATTTTATTACTATTATCTCTTCCCGTATTAGCAGGAGCTATTACAATACTATTGACAGACCGTAATTTAAATACTTCTTTTTTTGACCCTGCAGGTGGGGGGGATCCTATTCTATACCAACATTTA---
>Adicella sp.|INDOBIOSYS-CCDB30314-B10
-ACCCTATATTTTATTTTTGGTGCCTGATCCGGATTACTAGGAACATCTCTAAGAGTACTAATTCGAACTGAACTAGGAATAGTAGGATCCTTAATCAAAAATGATCAAATTTATAATGTTTTAGTTACAGCACATGCTTTTATTATAATTTTTTTTATAGTAATACCTATTATAATTGGAGGATTTGGAAATTGACTTGTACCCTTAATACTATCCGCTCCTGATATAGCTTTCCCACGTATAAATAATATAAGATTTTGATTACTTCCCCCCTCATTAAATTTTCTTTTACTAAGAAGAATTGTAGAAAGAGGAACAGGGACAGGATGAACTGTTTATCCTCCTCTCGCTAGAAACATTGGCCATTTAGGAAGTTCAGTAGATTTATCAATTTTCTCACTTCATATAGCCGGAATCTCATCCATTTTAGGAGCCATTAACTTTATTACAACTTGTTTAAGTATAAAACCTAAAAGAATATTACTTGATCAAATACCATTATTTGTCTGATCAGTCTTAATTACTGCAATTCTTTTATTGTTATCTCTTCCTGTATTAGCAGGAGCTATTACTATACTATTAACAGATCGAAACCTAAATACTTCTTTCTTTGACCCTGCAGGAGGAGGAGATCCTATTTTATACCAACACTTA---
>Adicella sp.|INDOBIOSYS-CCDB30314-F04
-ACTTTATATTTTATTTTTGGTATATGATCGGGTCTTCTGGGTACTTCATTAAGAGTACTTATTCGAACTGAATTAGGAATAACAGATGCATTTATTAAAAATGATCAAATCTATAACGTTTTAGTTACAGCTCATGCTTTTATTATAATTTTTTTCATAGTTATACCAATTATAATTGGAGGATTCGGAAACTGATTAGTTCCTTTAATACTAAGAGCTCCTGATATAGCCTTTCCACGAATAAATAATATAAGATTTTGATTACTTCCCCCCTCATTAAACTTTCTCCTTTTATCAAGAATTGTAGAAAGAGGAACAGGAACTGGATGAACTGTATACCCACCTTTAGCTGGGAATATTGGACACTTAGGTAGATCTGTAGATCTCTCTATTTTCTCACTTCATATAGCAGGAATTTCTTCTATTCTAGGAGCAATCAATTTTATTACTACTTGCATAAGAATAAAACCCAAAAGTATGCTTTTAGATCAAATACCATTATTTGTTTGATCTGTTTTAATTACTGCTATTTTATTACTATTATCTCTTCCCGTATTAGCAGGAGCTATTACAATACTATTAACAGACCGTAATTTAAATACTTCTTTTTTTGACCCTGCAGGTGGGGGGGATCCTATTCTATACCAACATTTA---
>Agapetus (Gloss)(6.20)|INDOBIOSYS-CCDB24595-B05
AACCTTATATTTTATTTTCGGAATCTGAAGAGGAATAGTGGGAACATCCTTAAGAGTATTAATTCGAATAGAATTAGGAACTAACAGATTTTTAATTGGAAATGATCAAATTTATAATGTTATTGTAACTGCTCATGCATTTATTATAATTTTTTTTATAGTTATACCCATTATAATTGGGGGATTTGGGAATTGATTAGTCCCCTTAATATTAGGAGCCCCTGATATAGCTTTCCCACGTATAAATAATATAAGATTTTGATTTTTACCACCTTCAATTACATTATTAATTATGGGGGGTTTAGTGGAAAGAGGAGCTGGAACAGGTTGAACTGTATACCCCCCCTTATCATCAACAATTGCACACATTGGAGGATCTGTCGATTTAAGAATTTTTTCTTTACATTTAGCAGGAATCTCCTCAATTTTAGGTGCTGTAAATTTTATTTCAACAATAATCAATATACGACCTAACGGAATAACATTTGAAAAACTACCCTTGTTTGTTTGGTCAGTATTAATTACTGCCGTATTACTATTACTTTCACTCCCAGTATTAGCCGGTGCTATTACTATACTTTTAACAGATCGAAATCTAAATACCTCATTTTTTAACCCTGCTGGAGGAGGAGACCCAATTTTATATCAACATTTATTT
>Agapetus (Gloss)(6.4)|INDOBIOSYS-CCDB24595-C08
AACCTTATATTTTATTTTCGGAATCTGAAGAGGAATAGTGGGAACATCTTTAAGAGTATTAATTCGAATAGAATTAGGAACTAACAGATTTTTAATTGGAAATGATCAAATTTATAATGTTATTGTAACTGCTCATGCATTTATTATAATTTTTTTTATAGTTATACCCATTATAATTGGGGGATTTGGGAATTGATTAGTCCCCTTAATATTAGGGGCCCCTGATATAGCTTTCCCACGTATAAATAATATAAGATTTTGATTTTTACCACCTTCAATTACATTATTAATTATGGGGGGTTTAGTAGAAAGAGGAGCTGGAACAGGTTGAACTGTATACCCCCCCTTATCATCAACAATTGCACACATTGGGGGATCTGTCGATTTAAGAATTTTTTCTTTACATTTAGCAGGAATCTCCTCAATTTTAGGTGCTGTAAATTTTATTTCAACAATAATCAATATACGACCTAACGGAATAACATTTGAAAAACTACCCTTGTTTGTTTGGTCAGTATTAATTACTGCCGTATTACTATTACTTTCACTCCCAGTATTAGCCGGTGCTATTACTATACTTTTAACAGATCGAAATCTAAATACCTCATTTTTTAATCCTGCAGGAGGAGGAGACCCAATTTTATATCAACATTTATTT
>Agapetus (Gloss)(6.9)|INDOBIOSYS-CCDB24595-B05
AACCTTATATTTTANNNTNGGAATCTGAAGAGGAATAGTGGGAACATCCTTAAGAGTATTAATTCGAATAGAATTAGGAACTAACAGATTTTTAATTGGAAATGATCAAATTTATAATGTTATTGTAACTGCTCATGCATTTATTATAATTTTTTTTATAGTTATACCCATTATAATTGGGGGATTTGGGAATTGATTAGTCCCCTTAATATTAGGGGCCCCTGATATAGCTTTCCCACGTATAAATAATATAAGATTTTGATTTTTACCACCTTCAATTACATTATTAATTATAGGGGGTTTAGTAGAAAGAGGAGCTGGAACAGGTTGAACTGTATACCCCCCCTTATCATCAACAATTGCACACATTGGGGGATCTGTCGATTTAAGAATTTTTTCTTTACATTTAGCAGGAATCTCCTCAATTTTAGGTGCTGTAAATTTTATTTCAACAATAATCAATATACGACCTAACGGAATAACATTTGAAAAACTACCCTTGTTTGTTTGGTCAGTATTAATTACTGCCGTATTACTATTACTTTCACTCCCAGTATTAGCCGGTGCTATTACTATACTTTTAACAGATCGAAATCTAAATACTTCATTTTTTAATCCTGCAGGAGGAGGAGACCCAATTTTATATCAACATTTATTT
>Agapetus (Gloss)(9.5)|INDOBIOSYS-CCDB24595-D04
AACTCTTTATTTTATTTTCGGAATTTGAAGAGGAATAGTAGGAACTTCTTTAAGAGTATTAATTCGAAGAGAACTAGGAACAAACAGATTTTTAATTGGAAATGATCAAATTTACAATGTTATTGTAACAGCTCATGCATTTATTATAATTTTCTTTATAGTTATACCCATTATAATTGGCGGATTCGGAAACTGACTAGTCCCCCTTATACTGGGAGCACCTGACATAGCTTTTCCTCGATTAAATAATATAAGATTTTGATTTTTACCCCCCTCAATTACTCTATTAATTATAGGAGGACTAGTAGAAAGAGGAGCTGGTACAGGATGAACTGTTTATCCCCCCTTATCTTCCACTATTGCTCATATTGGGGGATCTGTAGATTTAAGAATTTTTTCTTTACATTTAGCCGGTATTTCATCAATTTTAGGGGCTGTAAACTTTATTTCTACTATAATTAACATACGAGCTGAAAACATAGAACTTAGACAAATATCCCTATTTGCATGATCTGTCCTAATTACAGCAGTTTTACTTTTACTTTCTTTACCCGTTTTAGCTGGAGCTATCACTATATTACTTACTGATCGAAATTTAAATACGTCATTCTTTAATCCAGCCGGAGGGGGGGACCCTATTTTATACCAACACTTATTT
>Agapetus (Gloss)(9.9)|INDOBIOSYS-CCDB24595-D05
AACTCTTTATTTTATTTTCGGAATTNGAAGAGGAATAGTGGGAACTTCTTTAAGAGTATTAATTCGAAGAGAACTAGGAACAAACAGATTTTTAATCGGAAATGATCAAATTTACAATGTTATTGTAACAGCTCATGCATTTATTATAATTTTCTTTATAGTTATACCCATTATAATTGGCGGATTCGGAAACTGACTAGTCCCCCTTATACTAGGAGCACCTGACATAGCTTTTCCTCGATTAAATAATATAAGATTTTGATTTTTACCCCCCTCAATTACTCTATTAATTATAGGGGGACTAGTAGAAAGAGGAGCTGGTACAGGATGAACTGTTTATCCCCCCTTATCTTCCACTATTGCTCATATTGGGGGATCTGTAGATTTAAGAATTTTTTCTTTACATTTAGCCGGTATTTCATCAATTTTAGGGGCTGTAAATTTTATTTCTACTATAATTAACATACGAGCTGAAAACATAGAACTTAGACAAATATCCCTATTTGCATGATCTGTCCTAATTACAGCAGTTTTACTTTTACTTTCTTTACCCGTTTTAGCTGGAGCTATCACTATATTACTTACTGATCGAAATCTAAATACGTCATTCTTTAATCCAGCCGGGGGGGGAGACCCTATTTTATACCAACACTTATTT
>Anisocentropus flavomarginatus|INDOBIOSYS-CCDB26180-F01
-ACCTTATATTTTATATTCGGAATTTGAGCAGGAATAGTGGGATCTTCTTTAAGATTATTAATTCGAATTGAATTAAGTAATCCTGGTTCACTAATTAAGAATGATCAAATTTATAATGTTTTAGTTACAGCTCATGCTTTTATTATAATTTTTTTTATAGTTATACCTATTATAATTGGAGGATTTGGAAATTGACTAGTTCCATTAATATTAGGAGCTCCTGATATAGCTTTTCCTCGAATAAATAATATAAGTTTTTGATTATTACCTCCTTCATTAAATTTATTATTATTTAGAAGTATAGTTGAAAGAGGAACAGGAACCGGTTGAACTGTTTATCCCCCTTTATCAAGAAATATTGCTCATGCTGGAAGTTCTGTAGATTTATCAATTTTTTCATTACATTTAGCAGGAATTTCATCTATTTTAGGAGCTATTAATTTTATTACTACTGTGATTAATATACGAACTTTTGGTATAAAATTTGATCAAATACCTTTATTTGTTTGATCTGTAGCTATTACTGCTTTATTATTATTATTATCATTACCTGTTTTAGCAGGAGCTATTACTATATTATTAACCGATCGTAATATTAATACTTCTTTTTTTGACCCATCCGGGGGAGGAGACCCAATTTTATACCAACATTTA---
>Anisocentropus flavomarginatus|INDOBIOSYS-CCDB30314-C03
-ACCTTATATTTTATATTCGGAATTTGAGCAGGAATAGTGGGATCTTCTTTAAGATTATTAATTCGAATTGAATTAAGTAATCCTGGTTCACTAATTAAGAATGATCAAATTTATAATGTTTTAGTTACAGCTCATGCTTTTATTATAATTTTTTTTATAGTCATACCTATTATAATTGGAGGATTTGGAAATTGACTAGTTCCATTAATATTAGGAGCTCCTGATATAGCTTTTCCTCGAATAAATAATATAAGTTTTTGATTATTACCTCCTTCATTAAATTTATTATTATTTAGAAGTATAGTTGAAAGAGGAACAGGAACCGGTTGAACTGTTTATCCCCCTTTATCAAGAAATATTGCTCATGCTGGAAGTTCTGTAGATTTATCAATTTTTTCATTACATTTAGCAGGAATTTCATCTATTTTAGGAGCTATTAATTTTATTACTACTGTGATTAATATACGAACTTTTGGTATAAAATTTGATCAAATACCTTTATTTGTTTGATCTGTAGCTATTACTGCTTTATTATTATTATTATCATTACCTGTTTTAGCAGGAGCTATTACTATATTATTAACCGATCGTAATATTAATACTTCTTTTTTTGACCCATCCGGGGGAGGAGACCCAATTTTATACCAACATTTA---
>Anisocentropus flavomarginatus|INDOBIOSYS-CCDB30314-G07
-ACCTTATATTTTATATTCGGAATTTGAGCAGGAATAGTAGGATCTTCTTTAAGATTATTAATTCGAATTGAATTAAGTAATCCTGGTTCACTAATTAAGAATGATCAAATTTATAATGTTTTAGTTACAGCTCATGCTTTTATTATAATTTTTTTTATAGTTATACCTATTATAATTGGAGGATTTGGAAATTGACTAGTTCCATTAATATTAGGAGCTCCTGATATAGCTTTTCCTCGAATAAATAATATAAGTTTTTGATTATTACCTCCTTCATTAAATTTATTATTATTTAGAAGTATAGTTGAAAGAGGAACAGGAACCGGTTGAACTGTTTATCCCCCTTTATCAAGAAATATTGCTCATGCTGGAAGTTCTGTAGATTTATCAATTTTTTCATTACATTTAGCAGGAATTTCATCTATTTTAGGAGCTATTAATTTTATTACTACTGTGATTAATATACGAACTTTTGGTATAAAATTTGATCAAATACCTTTATTTGTTTGATCTGTAGCTATTACTGCTTTATTATTATTATTATCATTACCTGTTTTAGCAGGAGCTATTACTATATTATTAACCGATCGTAATATTAATACTTCTTTTTTTGACCCATCCGGGGGAGGAGACCCAATTTTATACCAACATTTA---
>Ganonema sp.|INDOBIOSYS-CCDB30314-D04
-ACTTTATATTTTATTTTTGGAATTTGAGCAGGAATAGTAGGAACTTCTTTAAGAATATTAATTCGAATTGAATTAAGAAATCCTGGTTCATTAATTAAAAATGATCAAATTTATAATGTTTTAGTGACTGCTCATGCTTTTATTATAATTTTTTTTATAGTAATACCTATTATAATTGGAGGATTTGGAAATTGGTTAGTTCCTTTAATATTAGGAGCCCCTGATATAGCTTTCCCTCGCATAAATAATATAAGATTTTGATTATTACCCCCTTCTTTAAATTTATTATTATTTAGAAGTTTAGTAGAAAATGGGACAGGAACTGGGTGAACTGTTTATCCTCCTTTATCTCATAATATTGCTCATGCTGGAAGTTCTGTTGATTTATCAATTTTTTCTCTTCATTTAGCTGGAATTTCATCAATTTTAGGAGCAATTAATTTCATTACAACAATAATTAATATACGATCTTTAAATTTAAAATTTGATCAAATTCCTTTATTTGTTTGATCAGTTATTATTACTGCTTTTTTATTATTACTTTCTTTACCTGTTTTAGCAGGAGCTATTACTATATTATTAACTGATCGCAATATTAATACTTCTTTTTTTGACCCTTCAGGAGGGGGGGACCCAATTTTATATCAACATTTA---
>Anisocentropus sp.|INDOBIOSYS-CCDB30314-E11
-ACTTTATATTTTCTTTTTGGAATCTGAGCAGGAATAATCGGTTCTTCTTTAAGACTACTAGTACGAATTGAATTAAGTAACCCTGGTTCTTTAATTAAAAACGATCAAATTTATAATGTATTAGTTACTGCTCATGCTTTTATTATAATTTTCTTCATAGTAATACCTATCATAATCGGAGGATTCGGAAATTGATTAGTTCCCTTAATATTAGGAGCTCCTGATATAGCCTTCCCTCGAATAAATAATATAAGATTTTGACTTCTTCCTCCTTCTTTAAATTTTTTACTTTTCAGAAGTATAGTTGAAAGTGGAACTGGAACAGGTTGAACAGTCTATCCTCCCTTATCTAGAAATATTGCTCACGCAGGAAGTTCCGTTGATTTATCTATTTTTTCTTTACATTTAGCTGGAATTTCTTCTATTTTAGGAGCGATTAATTTTATTACTACAGTAATTAATATACGATCATTTGGTATAAAATTTGATCAAATACCTCTTTTTGTTTGATCAGTTGCTATTACAGCCTTATTATTACTTTTATCTCTTCCTGTTTTAGCTGGAGCTATTACAATACTTTTAACAGATCGTAATATTAATACATCATTCTTCGATCCCTCTGGAGGAGGTGATCCTATTCTTTATCAACATTTA---
>Brachycentridae(9.1)|INDOBIOSYS-CCDB26127-E07
AACAATTTATTTTATATTTGGAATCTGATCAGGAATATTAGGAACTTCTTTAAGAATAATTATCCGTACTGAATTAAGATCTACTAACTCCCTTATTTTAAATGATCAAATTTATAATGTTCTTGTAACTGCACATGCTTTTATTATAATTTTTTTTATAGTAATACCTATTATAATTGGAGGATTTGGAAATTGATTAATCCCCCTAATAATTGGGGCTCCCGATATAGCTTTTCCTCGTATAAATAATATAAGATTTTGATTACTACCCCCTTCTTTAAATTTTTTATTAATTAGTTCTATTGTAGAAAGGGGCACAGGAACAGGATGAACAGTATACCCCCCTTTATCTAGAAATTTAGCCCATTCAGGAAGATCTGTAGATTTTTCTATTTTTTCCTTACATTTAGCTGGAATTTCTTCCATTTTAGGAGCAATTAATTTTATTTCTACCACAATTAATATACGTTCCAATTTAATTACTTTAGACCGAATACCTTTATTTGTCTGATCAGTAGTAATTACTGCCATCTTATTATTACTATCTCTTCCAGTATTAGCCGGAGCTATTACTATACTTTTAACAGATCGAAATTTAAATACTTCATTTTTTGACCCTGCTGGGGGGGGAGACCCTATTCYTTATCAACATTTATTT
>Cheumatopsyche globosa|INDOBIOSYS-CCDB30314-G01
-ACTCTATATTTTATTTTCGGAATTTGATCAGGATTAGTAGGATCATCTCTAAGATTTTTAATTCGAATTGAATTAAGAACTCCAGGATCTTTAATTGGAAATGATCAAATTTATAACGTTATTGTCACTTCTCATGCATTCATTATAATTTTCTTTATAGTTATACCCATTATAATTGGAGGATTCGGAAATTGATTAGTCCCATTAATACTAGGATCTCCAGATATAGCCTTCCCGCGAATAAATAACTTAAGATTTTGATTTCTCCCCCCCTCACTTATTCTTTTAATTTTAAGAAGAATAATAAACTCAGGAGCAGGAACTGGTTGAACTGTATACCCTCCCCTATCTTCAAATCTATCCCACCTAGGAAGATCTGTAGATTTAACTATTTTTTCTCTCCATTTAGCAGGAATTTCTTCTATTTTAGGAGCTATTAACTTCATTACTACTTCTTTTAATATAAAAATTAATAAATTAAATTATGAAATTCTTCCCCTTTTCGTTTGATCAGTAGCTATTACTGCAGTTCTTCTCCTTTTATCACTTCCTGTCCTAGCAGGTGCTATTACTATGCTATTAACTGATCGAAATTTAAATACTTCATTTTTTGACCCAGCCGGAGGAGGAGACCCCATTCTTTATCAACACTTA---
>Cheumatopsyche lucida|INDOBIOSYS-CCDB26178-F03
-ACTCTATATTTTATTTTCGGAATTTGATCAGGATTAGTAGGATCATCTCTAAGATTTTTAATTCGAATTGAATTAAGAACTCCAGGATCTTTAATTGGAAATGATCAAATTTATAACGTTATTGTCACTTCTCATGCATTCATTATAATTTTCTTTATAGTTATACCCATTATAATTGGAGGATTCGGAAATTGATTAGTCCCATTAATACTAGGATCTCCAGATATAGCCTTCCCACGAATAAATAACTTAAGATTTTGATTTCTCCCCCCCTCACTTATTCTTTTAATTTTAAGAAGAATAATAAACTCAGGAGCAGGAACTGGTTGAACTGTATACCCTCCCCTATCTTCAAATCTATCCCACCTAGGAAGATCTGTAGATTTAACTATTTTTTCTCTCCATTTAGCAGGAATTTCTTCTATTTTAGGAGCTATTAACTTTATTACTACTTCTTTTAATATAAAAATTAATAAATTAAATTATGAAATTCTTCCCCTTTTCGTTTGATCAGTAGCTATTACTGCAGTTCTTCTCCTTTTATCACTTCCTGTCCTAGCAGGTGCTATTACTATACTATTAACTGATCGAAATTTAAATACTTCATTTTTTGACCCAGCCGGAGGGGGAGATCCCATTCTTTATCAACACTTA---
>Cheumatopsyche sp.|INDOBIOSYS-CCDB26178-F02
-ACTCTATATTTTATTTTCGGAATTTGATCAGGATTAGTAGGATCATCTCTAAGATTTTTAATTCGAATTGAATTAAGAACTCCAGGATCTTTAATTGGAAATGATCAAATTTATAACGTTATTGTCACTTCTCATGCATTCATTATAATTTTCTTTATAGTTATACCCATTATAATTGGAGGATTCGGAAATTGATTAGTCCCATTAATACTAGGATCTCCAGATATAGCCTTCCCGCGAATAAATAACTTAAGATTTTGATTTCTCCCCCCCTCACTTATTCTTTTAATTTTAAGAAGAATAATAAACTCAGGAGCAGGAACTGGTTGAACTGTATACCCTCCCCTATCTTCAAATCTATCCCACCTAGGAAGATCTGTAGATTTAACTATTTTTTCTCTCCATTTAGCAGGAATTTCTTCTATTTTAGGAGCTATTAACTTCATTACTACTTCTTTTAATATAAAAATTAATAAATTAAATTATGAAATTCTTCCCCTCTTCGTTTGATCAGTAGCTATTACTGCAGTTCTTCTCCTTTTATCACTTCCTGTCCTAGCAGGTGCTATTACTATACTATTAACTGATCGAAATTTAAATACTTCATTTTTTGACCCAGCCGGAGGAGGAGACCCCATTCTTTATCAACACTTA---
>Cheumatopsyche sp.|INDOBIOSYS-CCDB30314-G09
-ACTCTATATTTTATTTTCGGAATTTGATCAGGATTAGTAGGATCATCTCTAAGATTTTTAATTCGAATTGAATTAAGAACTCCAGGATCTTTAATTGGAAATGATCAAATTTATAACGTTATTGTCACTTCTCATGCATTCATTATAATTTTCTTTATAGTTATACCCATTATAATTGGAGGATTCGGAAATTGATTAGTCCCATTAATACTAGGATCTCCAGATATAGCCTTCCCGCGAATAAATAACTTAAGATTTTGATTTCTCCCCCCCTCACTTATTCTTTTAATTTTAAGAAGAATAATAAACTCAGGAGCAGGAACTGGTTGAACTGTATACCCTCCCCTATCTTCAAATCTATCCCACCTAGGAAGATCTGTAGATTTAACTATTTTTTCTCTCCATTTAGCAGGAATTTCTTCTATTTTAGGAGCTATTAACTTCATTACTACTTCTTTTAATATAAAAATTAATAAATTAAATTATGAAATTCTTCCCCTTTTCGTATGATCAGTAGCTATTACTGCAGTTCTTCTCCTTTTATCACTTCCTGTCCTAGCAGGTGCTATTACTATACTATTAACTGATCGAAATTTAAATACTTCATTTTTTGATCCAGCCGGAGGAGGAGATCCCATTCTTTATCAACACTTA---
>Chimarra briseis|INDOBIOSYS-CCDB26178-F10
-------------------------------------------------------------------TTGGAATTAAGAACTCCAGGAGCCTTAATTGGAAATGACCAAATTTTTAACGCTATTGTTACAGCTCATGCTTTTATCATAATTTTCTTCATAGTTATNCCCATCATAATCGGGGGGTTTGGAAATTGATTAGTTCCCTTAATACTAGGAGCCCCTGACATAGCATTCCCTCGAATAAATAATATGAGATTTTGATTCCTTCCTCCATCTTTATTTTTTCTTTTATTTGGGATATTAATAGATAACGGAGCTGGAACAGGATGAACTGTGTACCCTCCTCTATCCGCTAATATCTCTCATATAGGAAAAGCAGTAGATTTAACAATTTTTTCTCTCCACTTAGCAGGAATTTCCTCAATTTTAGGTGCTGTAAATTTTATTTCAACAATTATTAATATACGATTAAATTTTCTTACTTTTGATCAATTACCTTTATTCGTGTGGTCAGTAATAATTACAGCCATTTTACTGCTACTTTCTCTTCCTGTTTTAGCAGGAGCTATCACTATATTATTAACTGACCGAAATATCAATACATCA---------------------------------------------------
>Chimarra briseis|INDOBIOSYS-CCDB26178-F12
-ACTTTATATTTCTTATTCGGTTTATGATCTAGAATATTAGGACTTTCGTTAAGTATATTAATTCGATTAGAATTAAGAACTCCAGGAGCCTTAATTGGAAATGACCAAATTTTTAACGCTATTGTTACAGCTCATGCTTTTATCATAATTTTCTTCATAGTTATACCCATTATAATCGGGGGGTTTGGAAATTGATTAGTTCCCTTAATACTAGGGGCCCCTGATATGGCATTCCCTCGAATAAATAATATGAGATTTTGATTCCTTCCTCCATCTTTATTTTTTCTTTTATTTGGAATATTAATAGATAACGGAGCTGGAACAGGATGAACTGTGTACCCTCCTCTATCCGCTAATATCTCTCATATAGGAAAAGCAGTAGATTTAACAATTTTTTCTCTCCACTTAGCAGGAATTTCCTCAATTTTAGGCGCTGTAAATTTTATTTCAACAATTATTAATATACGATTAAATTTTCTTACTTTTGATCAATTACCTTTATTCGTGTGATCAGTAATAATTACAGCCATTTTACTGCTACTTTCTCTCCCTGTTTTAGCGGGAGCTATCACTATATTATTAACTGACCGAAATATCAATACATCCTTTTTTGACCCAGCAGGAGGGGGAGACCCCATCTTATACCAACACCTC---
>Chimarra briseis|INDOBIOSYS-CCDB26178-G01
-ACTTTATATTTCTTATTCGGTTTATGATCTAGAATATTAGGACTTTCGTTAAGTATATTAATTCGATTAGAATTAAGAACTCCAGGAGCCTTAATTGGAAATGACCAAATTTTTAACGCTATTGTTACAGCTCATGCTTTTATCATAATTTTCTTCATAGTTATACCCATCATAATCGGGGGGTTTGGAAATTGATTAGTTCCCTTAATACTAGGAGCCCCTGATATGGCATTCCCTCGAATAAATAATATGAGATTTTGATTCCTTCCTCCATCTTTATTTTTTCTTTTATTTGGGATATTAATAGATAACGGAGCTGGAACAGGATGAACTGTGTACCCTCCTCTATCCGCTAATATCTCTCATATAGGAAAAGCAGTAGATTTAACAATTTTTTCTCTCCACTTAGCAGGAATTTCCTCAATTTTAGGCGCTGTAAATTTTATTTCAACAATTATTAATATACGATTAAATTTTCTTACTTTTGATCAATTACCTTTATTCGTGTGATCAGTAATAATTACAGCCATTTTACTACTACTTTCTCTCCCTGTTTTAGCGGGAGCTATCACTATATTATTAACTGACCGAAATATCAATACATCATTTTTTGACCCAGCAGGAGGGGGAGACCCCATCTTATACCAACACCTC---
>Chimarra sp. cf. aram|INDOBIOSYS-CCDB30314-H09
-ACTTTGTATTTTATTTTTGGGCTATGATCTAGAATATTAGGTTTATCCTTAAGAATACTAATTCGTTTAGAATTAAGTACACCCGGGGCATTAATTGGTAATGATCAAATTTTTAATTCTATTGTTACAGCCCATGCATTTATTATAATTTTTTTCATAGTAATACCTATCATAATTGGGGGGTTTGGAAACTGATTAGTCCCTTTAATATTAGGGGCTCCTGATATAGCATTCCCCCGTATAAATAATATAAGATTTTGATTTCTTCCTCCTTCTTTATTTTTTTTATTATTCGGGATATTAATGGATAATGGGGCTGGCACTGGCTGAACAGTATACCCCCCCTTATCCTCAAATATCTCCCACATAGGAAAAGCTGTAGACTTAACAATTTTCTCTCTTCATTTAGCAGGAATTTCTTCAATTTTAGGGGCTGTAAATTTTATTTCCACTATTATTAACATACGATTAAATTTTCTAACTTTAGACCAACTTCCCCTTTTTGTTTGATCAGTAATAATTACTGCAATTTTACTACTTTTATCACTACCTGTATTAGCAGGTGCTATTACAATATTACTAACTGATCGCAATATTAATACATCATTTTTTGACCCTGCAGGGGGTGGAGACCCTATTTTATACCAACATTTA---
>Chimarra sp.|INDOBIOSYS-CCDB26178-F07
-ACACTATACTTTATTTTTGGGTTATGATCAAGAATATTAGGGTTATCTTTAAGAATACTAATTCGACTAGAATTAAGAACTCCTGGAGCTTTAATTGGAAACGATCAAATTTTTAATTCTATTGTAACCGCCCATGCATTTATTATAATTTTCTTCATAGTTATACCTATTATAATTGGAGGTTTCGGAAATTGATTAGTGCCACTAATATTAGGGGCACCAGATATGGCCTTCCCTCGAATAAATAATATAAGATTTTGATTCCTTCCCCCTTCCTTATTCTTTCTATTATTTGGTATATTAATAGATAACGGAGCCGGAACCGGCTGAACAGTATACCCTCCTTTATCAGCTAACATTTCTCACATAGGAAAAGCAGTAGATCTGACAATTTTCTCTTTACACTTAGCAGGAATTTCCTCTATTTTAGGGGCTGTAAATTTCATTTCAACCATTATTAATATACGTCTAAATTTCATAATATTAGATCAACTACCCTTATTTACCTGATCAGTAATTATTACTGCAATTCTTTTACTTCTATCCCTTCCCGTTTTAGCTGGTGCTATTACTATACTTCTCACTGACCGAAATATCAACACTTCTTTTTTTGACCCAGCAGGGGGTGGAGACCCAATTCTTTACCAGCACTTA---
>Chimarra sp.|INDOBIOSYS-CCDB26178-F08
-ACATTGTATTTCATTTTTGGTTTATGATCTAGAATATTGGGGCTGTCTTTAAGAATATTAATTCGTTTAGAATTAAGAACCCCTGGGGCATTAATTGGTAATGATCAAATTTTTAATTCAATTGTTACAGCCCATGCTTTCATTATAATTTTTTTTATAGTTATACCTATTATAATTGGTGGATTTGGAAATTGATTAGTTCCTTTAATATTAGGGGCTCCTGATATAGCTTTTCCTCGTATAAATAATATAAGATTTTGATTTCTTCCCCCTTCTTTATTTTTTTTATTATTTGGTATACTAATAGATAATGGGGCCGGAACTGGTTGAACAGTTTACCCACCTTTATCAGCAAATATTTCTCACATAGGAAAGGCAGTAGATTTAACAATTTTTTCTCTTCATCTAGCAGGAATTTCTTCAATTTTAGGGGCTGTGAATTTTATCTCTACTATTATTAATATGCGATTAAATTTTTTAATACTTGATCAACTCCCCTTATTCACTTGATCAGTAATCATTACTGCAATTTTATTACTTTTATCTCTACCTGTTTTAGCTGGAGCTATTACTATATTATTAACTGATCGAAATATTAATACATCATTTTTTGACCCAGCTGGAGGGGGTGACCCTATTTTATATCAACATTTA---
>Chimarra sp.|INDOBIOSYS-CCDB30314-G12
-ACTTTATATTTCTTATTCGGTTTATGATCTAGAATATTAGGACTTTCATTAAGTATATTAATTCGATTAGAATTAAGAACTCCAGGAGCCTTAATTGGAAATGACCAAATTTTTAACGCTATTGTTACAGCTCATGCTTTTATCATAATTTTCTTCATAGTTATACCCATCATAATCGGGGGGTTTGGAAATTGATTAGTTCCCTTAATACTAGGAGCCCCTGATATGGCATTCCCTCGGATAAATAATATGAGATTTTGATTCCTTCCTCCATCTTTATTTTTTCTTTTATTTGGGATATTAATAGATAACGGAGCTGGAACAGGATGAACTGTGTACCCTCCTCTATCCGCTAATATCTCTCATATAGGAAAAGCAGTAGATTTAACAATTTTTTCTCTCCACTTAGCAGGAATTTCCTCAATTTTAGGTGCTGTAAATTTTATTTCAACAATTATTAATATACGGTTAAATTTTCTTACTTTTGATCAATTACCTTTATTCGTGTGATCAGTAATAATTACAGCCATTTTACTGCTACTTTCTCTCCCTGTTTTAGCAGGAGCTATCACTATATTATTAACTGACCGAAATATCAATACATCATTTTTTGACCCAGCAGGAGGGGGAGACCCCATCTTATACCAACACCTC---
>Diplectrona gombak|INDOBIOSYS-CCDB30314-C06
-ACTTTATATTTCATATTAGGAATCTGATCAGGATTAATCGGATCTTCCCTTAGATTAATCATTCGGACTGAACTAAGAAGACCTGGATTTTTTATCGGAAACGATCAAATTTACAATGTTATAGTCACAGCCCACGCTTTCATCATAATTTTCTTTATAGTAATACCAATTATAATCGGAGGATTTGGAAACTGACTAGTACCTCTTATATTGGGATCACCAGATATAGCATTCCCTCGAATAAACAATATAAGATTCTGATTTCTTCCCCCCTCACTAACTTTATTAATTTCAAGAAGATTAATTAACTCAGGAGCCGGAACTGGTTGAACAGTTTACCCCCCCCTATCATCCAATCTATCTCATCTGGGATCTTCAGTTGATCTAACCATTTTTTCCCTTCATCTTGCAGGAATTTCCTCCATTCTTGGAGCAGTAAACTTCATTACAACAATCCTTAACATAAAATTCTTCAATTTAAATTACGATATAATCCCTCTTTTTGTATGATCTGTTCTCATTACAGCCGTTCTACTGCTTCTATCCCTACCCGTTCTAGCAGGAGCCATTACAATACTCCTTACAGACCGAAACTTAAACACATCTTTCTTTGATCCCGCAGGAGGGGGTGATCCAATTCTATACCAACACTTA---
>Diplectrona gombak|INDOBIOSYS-CCDB30314-E07
-ACCCTTTATTTCATCCTAGGAATTTGATCTGGCCTTATTGGTTCCTCATTAAGACTCATTATCCGAACTGAGCTCAGAAGACCAGGATTTTTCATTGGAAATGACCAAATTTATAACGTAATCGTCACAGCACATGCTTTCATCATAATTTTCTTCATAGTAATACCAATTATGATTGGAGGATTTGGAAACTGACTAGTCCCCCTAATACTAGGATCCCCCGATATGGCTTTTCCACGAATAAATAATATAAGATTTTGATTCCTTCCCCCCGCACTCTCTCTTCTAATCTCAAGAAGACTTATTAACTCAGGGGCCGGAACTGGTTGAACTATTTACCCGCCCCTCTCATCTAATCTGTCTCATCTGGGATCCTCAGTAGATCTAACAATTTTCTCTCTTCATCTAGCTGGAATTTCGTCTATTTTAGGGGCCGTAAACTTTATCACTACCATCTTAAATATAAAATTCTTCAACCTAAATTATGATATAATTCCTCTATTCGTTTGGTCAGTCCTAATTACAGCAGTTCTCTTACTGCTATCTCTACCAGTCCTAGCTGGAGCTATCACTATACTACTTACAGATCGCAATTTAAATACATCTTTCTTTGATCCAGCAGGAGGGGGTGACCCCATCCTCTACCAACACCTG---
>Diplectrona pseudofasciata|INDOBIOSYS-CCDB30314-B03
-ACTTTGTATTTTATCCTAGGAATTTGATCTGGACTAATCGGATCCTCCCTCAGATTGATTATTCGAACTGAATTAAGAAGCCCTGGATTTTTTATTGGAAATGACCAAATTTACAATGTAATTGTCACTGCTCATGCATTTGTCATAATTTTCTTTATAGTTATACCCATCATAATTGGGGGATTTGGAAATTGACTCGTCCCTTTAATGTTAGGATCGCCAGATATAGCATTCCCTCGAATAAATAATATAAGATTCTGATTCCTCCCCCCTTCTTTATCTCTTCTCATTTCAAGTAGACTCATTAACTCAGGAGCAGGTACAGGATGAACTGTATACCCCCCTCTCTCTTCAAATCTATCTCACCTTGGCTCATCTGTCGATTTAACCATTTTCTCTCTTCATTTAGCAGGTATTTCATCAATTTTAGGGGCAGTAAATTTCATTACCACTATTTTAAATATAAAATTCTTCAACCTAAACTATGATATAATCCCTCTATTTGTCTGATCTGTTCTTATTACTGCAGTTCTCCTTCTTCTATCTCTCCCAGTCCTAGCTGGAGCTATCACTATACTACTAACTGATCGAAACTTAAACACATCATTCTTTGACCCCGCTGGAGGAGGGGACCCCATTTTATACCAACACTTA---
>Diplectrona ungaranica |INDOBIOSYS-CCDB30314-E01
-ACTCTATATTTTATCTTAGGGATCTGATCTGGACTAATTGGATCCTCCTTAAGACTAATCATTCGAACTGAATTAAGAAGCCCTGGATTTTTTATTGGCAATGACCAAATTTATAACGTAATTGTTACAGCCCATGCTTTTATTATAATCTTCTTTATAGTTATACCAATTATAATTGGAGGATTCGGAAACTGACTAGTACCCCTTATATTGGGATCCCCTGACATAGCATTTCCTCGAATAAATAATATAAGATTCTGATTTCTGCCCCCATCATTATCCTTGCTAATTTCAAGAAGACTAATTAATTCAGGTGCCGGAACAGGTTGAACAGTTTACCCCCCTTTATCTTCTAATTTATCTCATCTTGGTTCCTCAGTCGATCTAACCATTTTTTCTCTCCACCTCGCAGGAATCTCGTCTATTCTAGGAGCCGTTAATTTTATCACAACTATCCTAAACATAAAATTTTTTAACCTAAATTATGACATAATCCCCCTATTTGTATGATCTGTCCTAATTACAGCTGTATTATTACTTCTATCTCTACCCGTCCTAGCAGGAGCTATCACCATACTTCTAACTGATCGTAATCTAAACACCTCATTCTTTGACCCAGCAGGGGGAGGAGATCCTATTTTATATCAACATCTA---
>Drepanocentron sp.|INDOBIOSYS-CCDB30314-F09
-ACATTATATTTTATATTCGGAATTTGATCAAGATTAATTGGTACCTCATTAAGAATAATTATTCGAATTGAACTATCAACTCCTAATTCATTTCTAGGTAATGACCAAATTTACAATTCAATTGTAACAATTCATGCTTTTATTATAATTTTTTTCATAGTTATACCAATCATAATCGGAGGATTTGGAAACTGACTTGTACCTCTTATACTATCTGCTCCTGATATGGCTTTCCCACGAATAAATAATTTAAGATTTTGATTTTTACCTCCTTCCCTTCTATTTTTAATTTCAAGAATATTTATAGATTCAAGAATAGGAACAGGATGAACAGTTTACCCTCCTCTATCTAATAACCTATTTCATTCTGGCAAAGCTGTTGATATTTCCATTTTTTCACTCCATTTAGCAGGAATTTCATCAATTCTAGGGGCCATTAATTTCATTACAACAATTATTAATATAAAACTAAAAAGAACTTCATTTGATTCCTTACCACTCTTCGTTTGATCCGTAGGAATCACAGCACTACTTCTACTTTTATCCCTCCCAGTATTAGCAGGAGCTATCACTATACTTTTAACAGATCGAAATTTAAATACATCCTTCTTTGACCCTAACGGAGGGGGGGACCCAATTTTATACCAACATTTA---
>Drepanocentron sp.|INDOBIOSYS-CCDB30314-H01
-ACATTATATTTTATATTCGGAATTTGATCAAGATTAATTGGTACATCATTAAGAATAATTATTCGAATTGAATTATCAACTCCTAACTCATTTTTAGGTAATGACCAAATTTACAATTCAATTGTAACAATTCATGCTTTTATTATAATTTTCTTCATAGTTATACCAATCATAATCGGAGGATTTGGAAACTGACTTGTACCTCTTATATTATCTGCTCCTGACATAGCTTTCCCACGAATAAATAATTTAAGATTTTGATTTTTACCTCCTTCCCTTTTATTTTTAATTTCAAGAATATTTATAGATTCAAGAATAGGAACAGGATGAACAGTCTACCCTCCTCTATCCAATAACCTATTTCATTCTGGCAAAGCTGTTGATATTTCCATTTTTTCACTTCATTTAGCAGGAATTTCCTCAATTCTAGGAGCCATTAATTTTATTACAACAATTATTAATATAAAACTAAAAAGAACTTCATTTGATTCCTTACCACTCTTCGTTTGATCCGTAGGGATCACAGCACTACTTCTACTTTTATCCCTCCCAGTATTAGCAGGAGCTATCACTATACTTTTAACAGATCGAAATTTAAATACGTCCTTCTTTGACCCTAACGGGGGAGGAGACCCAATTTTATACCAACATTTA---
>Drepanocentron sp.|INDOBIOSYS-CCDB30314-H02
-ACATTATATTTTTTATTCGGAATTTGATCAAGACTAATTGGAACTTCATTAAGAATAATTATTCGAATTGAATTATCAACACCTAACTCTTTTTTAGGGAATGATCAAATTTATAACTCAATTGTTACTATCCACGCTTTTATTATAATTTTCTTTATAGTTATACCAATTATAATTGGTGGATTCGGAAATTGACTAGTACCTTTAATACTTTCAGCTCCTGATATAGCCTTCCCTCGTATAAATAATTTAAGATTTTGGTTCCTACCTCCATCCTTACTATTCTTAATTTCAAGAATATTCATAGATTCAAGAATAGGAACAGGCTGAACAGTATACCCTCCACTTTCTAATAATCTATTCCATTCAGGTAAAGCTGTTGATATTTCAATTTTCTCCCTCCATCTTGCTGGGATTTCATCAATTCTAGGAGCTATTAACTTTATCACTACTATTATTAATATAAAACTCAAAATAATCTCATTTGATTCTTTACCTCTATTTGTATGATCAGTAGGAATCACAGCCCTTCTATTACTTCTATCCCTCCCTGTTCTAGCAGGAGCTATTACAATATTATTAACAGACCGTAATTTAAACACATCATTTTTCGACCCAAACGGAGGGGGAGACCCAATTCTATACCAACACTTA---
>Drepanocentron sp.1|INDOBIOSYS-CCDB26178-D03
-------------------------------------------------TTAAGAATAATTATTCGAATTGAATTATCAACACCTAACTCTTTTTTAGGGAATGATCAAATTTATAACTCAATTGTTACTATCCACGCTTTTATTATAATTTTCTTTATAGTTATACCAATTATAATTGGTGGATTCGGAAATTGACTAGTACCTTTAATACTTTCAGCTCCTGATATAGCCTTCCCTCGTATAAATAATTTAAGATTTTGATTCCTACCTCCATCCTTACTATTCTTAATTTCAAGAATATTCATAGATTCAAGAATAGGAACAGGCTGAACAGTATACCCTCCACTTTCTAATAATCTATTCCATTCAGGTAAAGCTGTTGATATTTCAATTTTCTCACTCCATCTTGCTGGGATTTCATCAATTCTAGGAGCTATTAACTTTATCACTACTATTATTAATATAAAACTCAAAATAATCTCATTTGATTCTTTACCTCTATTTGTATGATCAGTAGGAATCACAGCCCTTCTATTACTTCTATCCCTCCCTGTTCTAGCAGGAGCTATTACAATATTATTAACAGACCGTAATTTAAACACATCATTTTTCGAT------------------------------------------
>Drepanocentron sp.1|INDOBIOSYS-CCDB26178-F11
-ACATTATATTTTTTATTCGGAATTTGATCAAGACTAATTGGAACTTCATTAAGAATAATTATTCGAATTGAATTATCAACACCTAACTCTTTTTTAGGGAATGACCAAATTTATAACTCAATTGTTACTATCCACGCTTTTATTATAATTTTCTTTATAGTTATACCAATTATAATTGGTGGATTCGGAAATTGACTAGTACCTTTAATACTTTCAGCTCCTGATATAGCCTTCCCTCGTATAAATAATTTAAGATTTTGGTTCCTCCCTCCATCCTTACTATTCTTAATTTCAAGAATATTCATAGATTCAAGAATAGGAACAGGCTGAACAGTATACCCTCCACTTTCTAATAATTTATTCCATTCAGGTAAAGCTGTTGATATTTCAATTTTCTCACTCCATCTTGCTGGGATTTCATCAATTCTAGGAGCTATTAACTTTATCACTACTATTATTAACATAAAACTCAAAATAATCTCATTTGATTCTTTACCTCTATTTGTATGATCAGTAGGAATCACAGCCCTTCTATTACTTCTATCCCTCCCTGTTCTAGCAGGAGCTATTACAATATTATTAACAGACCGTAATTTAAACACATCATTTTTCGATCCAAACGGAGGAGGAGACCCAATTCTATACCAACACTTA---
>Drepanocentron sp.2|INDOBIOSYS-CCDB26178-D07
-ACATTATATTTTATATTCGGAATTTGATCAAGATTAATTGGTACCTCATTAAGAATAATTATTCGAATTGAACTATCAACTCCTAATTCATTTCTAGGTAATGACCAAATTTACAATTCAATTGTAACAATTCATGCTTTTATTATAATTTTTTTCATAGTTATACCAATCATAATCGGAGGATTTGGAAACTGACTTGTACCTCTTATACTATCTGCTCCTGATATGGCTTTCCCACGAATAAATAATTTAAGATTTTGATTTTTACCTCCTTCCCTTCTATTTTTAATTTCAAGAATATTTATAGATTCAAGAATAGGAACAGGATGAACAGTTTACCCTCCTCTATCTAATAACCTATTTCATTCTGGCAAAGCTGTTGATATTTCCATTTTTTCACTCCATTTAGCAGGAATTTCATCAATTCTAGGGGCCATTAATTTCATTACAACAATTATTAATATAAAACTAAAAAGAACTTCATTTGATTCCTTACCACTCTTCGTTTGATCCGTAGGAATCACAGCACTACTTCTACTTTTATCCCTCCCAGTATTAGCAGGAGCTATCACTATACTTTTAACAGATCGAAATTTAAATACATCCTTCTTTGACCCTAACGGAGGGGGAGACCCAATTTTATACCAACATTTA---
>Dyseriocrania subpurpurella (OUT)
AACTTTATATTTTATTTTTGGTATTTGATCTGGAATAGTAGGAACATCCTTAAGAATTTTAATTCGATCTGAATTGGGAAATCCAGGATCATTAATTGGAGATGATCAAATTTATAATGTAATTGTAACTGCCCATGCTTTTATTATAATTTTTTTTATAGTAATACCAATTATAATTGGAGGGTTTGGAAATTGATTAGTTCCTTTAATATTAGGAGCCCCTGACATAGCTTTTCCTCGACTTAATAATATAAGTTTTTGATTATTACCTCCTTCATTAACCTTATTGATTTCTAGAAGATTTGTAGAAAATGGAGCAGGTACAGGATGAACTGTTTATCCTCCTTTATCATCTAATATTGCTCATGCTGGAAGTTCAGTTGATTTAGCAATTTTTTCTCTTCACTTAGCCGGAATTTCTTCAATTTTAGGAGCAGTAAATTTTATTACAACTGTAATTAATATACGACCTTATGGTATAAGATTAGATCGAATACCTTTATTTGTTTGAGCTGTAGTAATTACTGCTCTACTATTACTATTATCTTTACCTGTATTAGCAGGAGCTATTACTATATTATTAACAGATCGAAATTTAAATACTTCTTTTTTCGATCCAGCAGGGGGTGGAGACCCAATTTTATATCAACATTTATTC
>Ecnomidae(20.8)|INDOBIOSYS-CCDB25378-C10
AATTCTATATTTTATCTTTGGAATCTGAGCCAGACTTGTAGGATCATCATTAAGTTTACTAATTCGTACCGAATTAAGATCAACTAATTCAATAATAATAAATGATCAAATTTATAATTCAATTATTACAATTCATGCATTTATTATAATTTTTTTTATAATTATACCAATTATAATTGGAGGATTTGGAAATTGATTAGTACCACTAATATTAGGAGCTCCCGATATAGCTTTCCCACGAATAAATAATATAAGATTTTGAATACTACCACCATCATTAACTTTTCTTATATCAAGAATATTTATAGATAATGGATTAGGAACAGGATGAACAGTATATCCTCCTTTATCAAATTATAATTATCACTTAGGAAAAGCTGTCGATATTTCAATTTTTTCTTTGCATTTAGCAGGTATTTCTTCAATTCTTGGAGCTATTAATTTTATTTCAACTATTATAAACATAAAATTAAAATTCATTTCATTAAATTTAATTCCACTCTTTGTATGATCAATTAAAATTACTGCCATTTTATTACTTTTATCATTGCCAGTTTTAGCAGGAGCTATTACTATACTATTAACTGATCGAAATTTAAATACATCATTCTTTGAACCTGCAGGAGGAGGAGACCCTATCTTATATCAACATTTATTT
>Ganonema fuscipenne|INDOBIOSYS-CCDB30314-F01
-ACTTTATATTTTATTTTTGGAATTTGAGCAGGAATAGTAGGGACTTCTTTAAGAATATTAATTCGAATTGAATTAAGAAATCCTGGTTCATTAATTAAAAATGATCAAATTTATAATGTTTTAGTGACTGCTCATGCTTTTATTATAATTTTTTTTATAGTAATACCTATTATAATTGGAGGATTTGGAAATTGATTAGTTCCTTTAATATTGGGAGCCCCTGATATAGCTTTTCCTCGCATAAATAATATAAGATTTTGATTATTACCCCCTTCTTTAAATTTATTATTATTTAGAAGTTTAGTAGAAAATGGGACAGGAACTGGGTGAACTGTTTATCCTCCTTTATCTCATAATATTGCTCATGCTGGAAGTTCTGTTGATTTATCAATTTTTTCTCTTCATTTAGCTGGAATTTCATCAATTTTAGGAGCAATCAATTTCATTACAACAATAATTAATATACGATCTTTAAATTTAAAATTTGATCAAATTCCTTTATTTGTTTGATCAGTTATTATTACTGCTTTTTTATTATTACTTTCTTTACCTGTTTTAGCAGGAGCTATTACTATATTATTAACTGATCGGAATATTAATACCTCTTTTTTTGACCCTTCAGGGGGAGGAGACCCAATTTTATATCAACATTTA---
>Ganonema fuscipenne|INDOBIOSYS-CCDB30314-F10
-ACTTTATATTTTATTTTCGGAATTTGAGCTGGGATAGTCGGGACATCGTTAAGAATGTTAATTCGAATTGAACTAAGAAACCCTGGTTCATTAATTAAAAATGATCAAATTTATAATGTTTTAGTAACAGCTCATGCATTTATTATAATTTTTTTTATAGTTATACCAATTATAATCGGGGGGTTTGGGAATTGATTAGTCCCTTTAATATTAGGGGCTCCAGATATAGCCTTTCCCCGAATAAATAATATAAGATTTTGATTATTACCTCCTTCATTAAATTTATTATTATTTAGAAGTTTAGTTGAAAATGGGACAGGGACAGGGTGAACAGTTTATCCCCCTTTATCCCATAATATTGCTCATGCAGGAAGATCCGTTGATCTTTCAATTTTTTCTTTACATTTAGCTGGAATTTCTTCTATTTTAGGGGCGATCAATTTTATTACAACAATAATTAATATACGTTTACTAAATTTAAAGTTTGATCAAATTCCTTTATTTGTTTGATCTGTAATTATCACTGCTTTTTTATTATTATTGTCTTTACCTGTATTAGCAGGAGCTATTACTATATTGTTAACTGATCGAAATATTAATACTTCTTTTTTTGACCCTTCAGGAGGGGGAGACCCTATTTTATACCAACATTTA---
>Ganonema fuscipenne|INDOBIOSYS-CCDB30314-G02
-ACTTTATATTTTATTTTTGGAATTTGAGCAGGAATAGTAGGAACTTCTTTAAGAATATTAATTCGAATTGAATTAAGAAATCCTGGTTCATTAATTAAAAATGATCAAATTTATAATGTTTTAGTGACTGCTCATGCTTTTATTATAATTTTTTTTATAGTAATACCTATTATAATTGGAGGATTTGGAAATTGGTTAGTTCCTTTAATATTAGGAGCCCCTGATATAGCTTTCCCTCGCATAAATAATATAAGATTTTGATTATTACCCCCTTCTTTAAATTTATTATTATTTAGAAGTTTAGTGGAAAATGGAACAGGAACTGGGTGAACTGTTTATCCTCCTTTATCTCATAATATTGCTCATGCTGGAAGTTCTGTTGATTTATCAATTTTTTCTCTTCATTTAGCTGGAATTTCATCAATTTTAGGAGCAATCAATTTCATTACAACAATAATTAATATACGATCTTTAAATTTAAAATTTGATCAAATTCCTTTATTTGTTTGATCAGTTATTATTACTGCTTTTTTATTATTACTTTCTTTACCTGTTTTAGCAGGAGCTATTACTATATTATTAACTGATCGCAATATTAATACTTCTTTTTTTGACCCTTCAGGAGGGGGGGACCCAATTCTATATCAACATTTA---
>Ganonema fuscipenne|INDOBIOSYS-CCDB30314-G03
-ACTTTATATTTTATTTTTGGAATTTGAGCAGGGATAGTAGGAACTTCTTTAAGAATATTAATTCGAATTGAATTAAGAAATCCTGGTTCATTAATTAAAAATGATCAAATTTATAATGTTTTAGTGACTGCTCATGCTTTTATTATAATTTTTTTTATAGTAATACCTATTATAATTGGAGGATTTGGAAATTGGTTAGTTCCTTTAATATTAGGAGCCCCTGATATAGCTTTTCCTCGCATAAATAATATAAGATTTTGATTATTACCCCCTTCTTTAAATTTATTATTATTTAGAAGTTTAGTAGAAAATGGGACAGGAACTGGGTGAACTGTTTATCCTCCTTTATCTCATAATATTGCTCATGCTGGAAGTTCTGTTGATTTATCAATTTTTTCTCTTCATTTAGCTGGAATTTCATCAATTTTAGGAGCAATCAATTTCATTACAACAATAATTAATATACGATCTTTAAATTTAAAATTTGATCAAATTCCTTTATTTGTTTGATCAGTTATTATTACTGCTTTTTTATTATTACTTTCTTTACCTGTTTTAGCAGGAGCTATTACTATATTATTAACTGATCGCAATATTAATACCTCTTTTTTTGACCCTTCAGGGGGAGGAGACCCAATTTTATATCAACATTTA---
>Ganonema ochraceellum|INDOBIOSYS-CCDB26180-F02
-ACTTTATATTTTATTTTTGGAATTTGAGCAGGAATAGTAGGAACTTCTTTAAGAATATTAATTCGAATTGAATTAAGAAATCCTGGTTCATTAATTAAAAATGATCAAATTTATAATGTTTTAGTGACTGCTCATGCTTTTATTATAATTTTTTTTATAGTAATACCTATTATAATTGGAGGATTTGGAAATTGGTTAGTTCCTTTAATATTAGGAGCCCCTGATATAGCTTTCCCTCGCATAAATAATATAAGATTTTGATTATTACCCCCTTCTTTAAATTTATTATTATTTAGAAGTTTAGTGGAAAATGGAACAGGAACTGGGTGAACTGTTTATCCTCCTTTATCTCATAATATTGCTCATGCTGGAAGTTCTGTTGATTTATCAATTTTTTCTCTTCATTTAGCTGGAATTTCATCAATTTTAGGGGCAATCAATTTCATTACAACAATAATTAATATACGATCTTTAAATTTAAAATTTGATCAAATTCCTTTATTTGTTTGATCAGTTATTATTACTGCTTTTTTATTATTACTTTCTTTACCTGTTTTAGCAGGAGCTATTACTATATTATTAACTGATCGCAATATTAATACTTCTTTTTTTGACCCTTCAGGAGGGGGAGACCCAATTCTATATCAACATTTA---
>Ganonema ochraceellum|INDOBIOSYS-CCDB26180-F03
-ACTTTATATTTTATTTTTGGAATTTGAGCAGGAATAGTAGGAACTTCTTTAAGAATATTAATTCGAATTGAACTAAGAAATCCTGGTTCATTAATTAAAAATGATCAAATTTATAATGTTTTAGTGACTGCTCATGCTTTTATTATAATTTTTTTTATAGTAATACCTATTATAATTGGAGGATTTGGAAATTGGTTAGTTCCTTTAATATTAGGAGCCCCTGATATAGCTTTCCCTCGCATAAATAATATAAGATTTTGATTATTACCCCCTTCTTTAAATTTATTATTATTTAGAAGTTTAGTGGAAAATGGAACAGGAACTGGGTGAACTGTTTATCCTCCTTTATCTCATAATATTGCTCATGCTGGAAGTTCTGTTGATTTATCAATTTTTTCTCTTCATTTAGCTGGAATTTCATCAATTTTAGGAGCAATCAATTTCATTACAACAATAATTAATATACGATCTTTAAATTTAAAATTTGATCAAATTCCTTTATTTGTTTGATCAGTTATTATTACTGCTTTTTTATTATTACTTTCTTTACCTGTTTTAGCAGGGGCTATTACTATATTATTAACTGATCGCAATATTAATACTTCTTTTTTTGACCCTTCAGGGGGGGGAGACCCAATTCTATATCAACATTTA---
>Glossosoma javanicum|INDOBIOSYS-CCDB26178-E06
-ACTCTTTATTTTATTTTCGGAATTTGAAGAGGAATAGTAGGAACTTCTTTAAGAGTATTAATTCGAAGAGAACTAGGAACAAACAGATTTTTAATTGGAAATGATCAAATTTACAATGTTATTGTAACAGCTCATGCATTTATTATAATTTTCTTTATAGTTATACCCATTATAATTGGCGGATTCGGAAACTGACTAGTCCCCCTTATACTGGGAGCACCTGACATAGCTTTTCCTCGATTAAATAATATAAGATTTTGATTTTTACCCCCCTCAATTACTCTGTTAATTATAGGGGGACTAGTAGAAAGAGGAGCTGGTACAGGGTGAACTGTTTATCCCCCCTTATCTTCCACTATTGCTCATATTGGGGGATCTGTAGATTTAAGGATTTTTTCTTTACATTTAGCCGGTATTTCATCAATTTTAGGGGCTGTAAATTTTATTTCTACTATAATTAACATACGAGCTGAAAACATAGAACTTAGACAAATATCCCTATTTGCATGATCTGTCCTAATTACAGCAGTTTTACTTTTACTTTCTTTACCCGTTTTAGCTGGAGCTATCACTATATTACTTACTGATCGAAATCTAAATACGTCATTCTTTAATCCAGCCGGAGGGGGAGACCCTATTTTATACCAACACTTA---
>Glossosoma javanicum|INDOBIOSYS-CCDB26179-E06
-ACACTTTATTTTTTATTTGGAATTTGAGCAGGAATATTAGGAACATCTTTAAGAATACTTATTCGAATAGAATTAAGAACTTCTGGTTATTTAATTGGTAATGACCAAATTTATAATGTAATTGTTACTGCTCATGCTTTTGTAATAATTTTTTTTATAGTTATACCTATCATAATTGGAGGATTTGGAAATTGATTAATTCCATTAATATTAGGAGCTCCAGATATAGCTTTCCCTCGTCTCAATAACATAAGATTTTGATTACTACCTCCTTCATTAACATTTTTAATTATAAGAAGTATAGTGGAAAATGGAGCAGGCACAGGATGAACAGTATACCCACCTTTATCCTCTAATCTAAGACATATTGGAAGATCTGTTGACTTAACAATTTTTTCATTACATTTAGCTGGTATTTCCTCAATTTTAGGGGCTATTAATTTTATTACAACAGTAATTAATATACGATCAAGATATATAAATTTAAATATAATACCTTTATTTGTTTGATCTGTTTTAATTACCGCAATTTTACTTTTACTATCATTACCAGTACTAGCAGGTGCAATTACTATATTGTTAACTGATCGAAATTTAAATACTAATTTTTTTGATCCTGCTGGAGGAGGAGACCCTATTTTATATCAACACTTA---
>Glossosoma sp.(Gloss.)(13.1)|INDOBIOSYS-CCDB25378-G08
AACACTTTATTTTTTATTTGGAATTTGAGCAGGAATATTAGGAACATCTTTAAGAATACTTATTCGAATAGAATTAAGAACTTCTGGTTATTTAATTGGTAATGACCAAATTTATAATGTAATTGTTACTGCTCATGCTTTTGTAATAATTTTTTTTATAGTTATACCTATCATAATTGGAGGATTTGGAAATTGATTAATTCCATTAATATTAGGAGCTCCAGATATAGCTTTCCCTCGTCTCAATAACATAAGATTTTGATTACTACCCCCTTCATTAACATTTTTAATTATAAGAAGTATAGTGGAAAATGGAGCAGGCACAGGATGAACAGTATACCCACCTTTATCCTCTAATCTAAGACATATTGGAAGATCTGTTGACTTAACAATTTTTTCATTACATTTAGCTGGTATTTCCTCAATTTTAGGGGCTATTAATTTTATTACAACAGTAATTAATATACGATCAAGATATATAAATTTAAATATAATACCTTTATTTGTTTGATCTGTTTTAATTACCGCAATTTTACTTTTACTATCATTACCAGTACTAGCAGGTGCAATTACTATATTGTTAACTGATCGAAATTTAAATACTAATTTTTTTGATCCTGCTGGAGGAGGAGACCCTATTTTATATCAACACTTATTT
>Goera conclusa|INDOBIOSYS-CCDB26180-E06
-ACAATTTATTTTATTTTTGGAATTTGATCAGGAATAGTAGGAACTTCATTAAGAATAATTATTCGAACTGAACTAAGAACCCCTGAATCTTTAATTAAAAATGATCAAATTTATAACGTTTTAGTAACAGCCCATGCTTTTATTATAATTTTCTTTATAGTTATACCTATTATAATTGGAGGATTTGGAAATTGATTAATCCCTTTAATAATTGGAGCTCCAGACATAGCATTCCCTCGAATAAATAATATAAGTTTTTGATTTCTACCCCCATCATTAAATTTCTTATTAATTAGTTCATTTATTGAAAGAGGAACAGGAACAGGATGAACTGTCTACCCCCCTTTATCAAGAAATTTAGCCCATGCAGGAGCATCTGTAGATATCTCAATTTTTAGTTTACATTTAGCAGGAATTTCTTCAATTTTAGGAGCTATTAATTTTATTACTACTACATTAAATATACGAAATAAAATTATTTTCTTAGATCGAATACCTTTATTTGTTTGATCTGTAGCTATTACAGCTTTATTATTACTTTTATCATTACCTGTTTTAGCAGGTGCTATTACTATATTATTAACTGACCGAAACTTAAATACCTCTTTTTTTGATCCTTCTGGAGGGGGTGACCCTATTTTATATCAACATTTA---
>Goera conclusa|INDOBIOSYS-CCDB26180-E07
-ACAATTTATTTTATTTTTGGAATTTGATCAGGAATAGTAGGAACTTCATTAAGAATAATTATTCGAACTGAACTAAGAACCCCTGAATCTTTAATTAAAAATGATCAAATTTATAACGTTTTAGTAACAGCCCATGCTTTTATTATAATTTTCTTTATAGTTATACCTATTATAATTGGAGGATTTGGAAATTGATTAATCCCTTTAATAATTGGAGCTCCAGACATAGCATTCCCTCGAATAAATAATATAAGTTTTTGATTTCTACCTCCATCATTAAATTTCTTATTAATTAGTTCATTTATTGAAAGAGGAACAGGAACAGGATGAACTGTCTACCCCCCTTTATCAAGAAATTTAGCCCATGCAGGAGCATCTGTAGATATCTCAATTTTTAGTTTACATTTAGCAGGAATTTCTTCAATTTTAGGAGCTATTAATTTTATTACTACTACATTAAATATACGAAATAAAATTATTTTTTTAGATCGAATACCTTTATTTGTTTGATCTGTAGCTATTACAGCTTTATTATTACTTTTATCATTACCTGTTTTAGCAGGTGCTATTACTATATTATTAACTGACCGAAACTTAAATACCTCTTTTTTTGATCCTTCTGGAGGGGGTGACCCTATTTTATATCAACATTTA---
>Goera sp.(3.4)|INDOBIOSYS-CCDB26127-G03
TACAATTTATTTTATTTTTGGAATTTGATCAGGAATAGTAGGAACTTCATTAAGAATAATTATTCGAACTGAACTAAGAACCCCTGAATCTTTAATTAAAAATGATCAAATTTATAACGTTTTAGTAACAGCCCATGCTTTTATTATAATTTTCTTTATAGTTATACCTATTATAATTGGAGGATTTGGAAATTGATTAATCCCTTTAATAATTGGAGCTCCAGACATAGCATTCCCTCGAATAAATAATATAAGTTTTTGATTTCTACCCCCATCATTAAATTTCTTATTAATTAGTTCATTTATTGAAAGAGGAACAGGAACAGGATGAACTGTCTACCCCCCTTTATCAAGAAATTTAGCCCATGCAGGAGCATCTGTAGATATTTYAATTTTTAGTTTACATTTAGCAGGAATTTCTTCAATTTTAGGAGCTATTAATTTTATTACTACTACATTAAATATACGAAATAAAATTATTTTCTTAGATCGAATACCTTTATTTGTTTGATCTGTAGCTATTACAGCTTTATTATTACTTTTATCATTACCTGTTTTAGCAGGTGCTATTACTATATTATTAACTGACCGAAACTTAAATACCTCTTTTTTTGATCCTTCTGGAGGGGGTGACCCTATTTTATATCACARTTTATTT
>Goeridae(3.3.I)|INDOBIOSYS-CCDB25378-H02
TACAAYTTATTTTACCTTTGGAATTTGATCAGGAATAGTAGGANCTTCATTAAGAATAATTATTCGAACTGAACTAAGAACCCCTGAATCTTTAATTAAAAATGATCAAATTTATAACGTTTTAGTAACAGCCCATGCTTTTATTATAATTTTCTTTATAGTTATACCTATTATAATTGGAGGATTTGGAAATTGATTAATTCCTTTAATAATTGGAGCTCCAGACATAGCATTCCCTCGAATAAATAATATAAGTTTTTGATTTCTACCCCCATCATTAAATTTCTTATTAATTAGTTCATTTATTGAAAGAGGAACAGGAACAGGATGAACTGTCTACCCCCCTTTATCAAGAAATTTAGCCCATGCAGGAGCATCTGTAGATATCTCAATTTTTAGTTTACATTTAGCAGGAATTTCTTCAATTTTAGGAGCTATTAATTTTATTACTACTACATTAAATATACGAAATAAAATTATTTTCTTAGATCGAATACCTTTATTTGTTTGATCTGTAGCTATTACAGCTTTATTATTACTTTTATCATTACCTGTTTTAGCAGGTGCTATTACTATATTATTAACTGACCGAAACTTAAATACCTCTTTTTTTGATCCTTCTGGAGGGGGTGACCCTATTTTATATCAACATTTATTT
>Goeridae(3.3.II)|INDOBIOSYS-CCDB25378-H03
TACAATTTATTTTATTTTTGGAATTTGATCAGGAATAGTAGGAACTTCATTAAGAATAATTATTCGAACTGAACTAAGAACCCCTGAATCTTTAATTAAAAATGATCAAATTTATAACGTTTTAGTAACAGCCCATGCTTTCATTATAATTTTCTTTATAGTTATACCTATCATAATTGGAGGATTTGGAAATTGATTAATCCCTTTAATAATTGGAGCTCCAGACATAGCATTCCCTCGAATAAATAATATAAGTTTTTGATTTCTACCCCCATCATTAAATTTCTTATTAATTAGTTCATTTATTGAAAGAGGAACAGGAACAGGATGAACTGTCTACCCCCCTTTATCAAGAAATTTAGCCCATGCAGGAGCATCTGTAGATATCTCAATTTTTAGTTTACATTTAGCAGGAATTTCTTCAATTTTAGGAGCTATTAATTTTATTACTACTACATTAAATATACGAAATAAAATTATTTTCTTAGATCGAATACCTTTATTTGTTTGATCTGTAGCTATTACAGCTTTATTATTACTTTTATCATTACCTGTTTTAGCAGGTGCTATTACTATATTATTAACTGACCGAAATTTAAATACCTCTTTTTTTGATCCTTCTGGAGGGGGTGACCCTATTTTATATCAACATTTATTT
>Goeridae(3.3.IV)|INDOBIOSYS-CCDB25378-H05
TACAATTTATTTTATTTTTGGAATTTGATCAGGAATAGTAGGAACTTCATTAAGAATAATTATTCGAACTGAACTAAGAACCCCTGAATCTTTAATTAAAAATGATCAAATTTATAACGTTTTAGTAACAGCCCATGCTTTTATTATAATTTTCTTTATAGTTATACCTATTATAATTGGAGGATTTGGAAATTGATTAATCCCTTTAATAATTGGAGCTCCAGACATAGCATTCCCTCGAATAAATAATATAAGTTTTTGATTTCTACCCCCATCATTAAATTTCTTATTAATTAGTTCATTTATTGAAAGAGGAACAGGAACAGGATGAACTGTCTACCCCCCTTTATCAAGAAATTTAGCCCATGCAGGAGCATCTGTAGATATCTCAATTTTTAGTTTACATTTAGCAGGAATTTCTTCAATTTTAGGAGCTATTAATTTTATTACTACTACATTAAATATACGAAATAAAATTATTTTTTTAGATCGAATACCTTTATTTGTTTGATCTGTAGCTATTACAGCTTTATTATTACTTTTATCATTACCTGTTTTAGCAGGTGCTATTACTATATTATTAACTGACCGAAACTTAAATACCTCTTTTTTTGATCCTTCTGGAGGGGGTGACCCTATTTTATATCAACATTTATTT
>Gunugiella sp.|INDOBIOSYS-CCDB30314-H08
-TCTCTATATTTTTTATTTGGAATTTGATCCGGAATTCTAGGACTATCTTTAAGGATATTAATTCGAACCGAATTAAGTACTCCGGGGTCATTAATTGGAAATGACCAAATTTTTAATTCTATTGTAACAGCTCACGCATTCATTATAATTTTTTTTATAGTTATACCAATTATAATTGGAGGATTTGGAAACTGATTAATCCCTCTAATATTAGGAGCTCCTGATATAGCTTTCCCCCGAATAAACAATATGAGATTTTGATTCTTACCCCCTTCTATTTTTTTTTTAATTTTTAGTATACTTATAGACAATGGCTCTGGAACAGGATGAACAGTATACCCCCCTCTTTCATCAAACATTTCCCATATAGGAAAATCTGTCGATTTAACTATTTTTTCCCTTCATTTAGCTGGAATTTCCTCTATTTTAGGGGCTATTAACTTTATTTCTACAATTATAAATATGCGACCTAATTTTATAAAATTAGAAAATATACCATTATTTGTATGATCCGTTAAAATTACTGCTATTCTTCTCCTTCTTTCTCTTCCAGTCCTTGCAGGAGCAATTACTATACTTTTAACTGATCGAAATATAAATACTTCATTTTTTGACCCTGCAGGAGGAGGGGACCCAATCTTATACCAACATTTA---
>Helicopsyche sp.|INDOBIOSYS-CCDB30314-F07
----------------------------GCAGGAATAGTAGGAACATCTATAAGAATACTAATTCGATTAGAACTTGGAACTACTAACTCTTTATTAAAAAATGACCAAATTTATAATGTTTTAGTAACTGCTCATGCTTTTATCATAATTTTTTTTATAGTAATACCTATTATAATCGGAGGATTCGGAAACTGATTAGTTCCTTTAATATTAGGAGCCCCTGACATAGCTTTCCCACGAATAAATAATATAAGTTTTTGACTGTTACCCCCATCTTTAAATTTTTTACTTTTAAGAAGTATAGTAGAAAATGGAACAGGAACAGGATGAACAGTCTACCCACCATTATCCAGTTATACAGCTCATATAGGAGCTTCAGTAGACCTTTCTATTTTTTCATTACATTTAGCAGGAGTTTCATCTATTTTAGGAGCTATTAATTTTATTACAACAATAATTAACATACGTCCTTATAATTTTTCAATAGATCAAATACCTCTTTTTGCATGATCTGTTTTCTTAACAGCTATTTTACTGTTACTGTCATTACCTGTACTAGCAGGAGCTATTACTATACTCTTAATAGATCGAAATTTAAACACATCCTTTTTTGATCCAAGTGGGGGGGGAGACCCAATTCTTTATCAACATTTA---
>Hydromanicus flavoguttatus|INDOBIOSYS-CCDB26180-A11
-ACTCTCTATTTTTTACTAGGAATTTGATCAGGTTTAATTGGATCCTCTCTAAGATTAATTATTCGTATAGAACTTAGAATCCCAGGAGTACTAATTGGTAATGATCAAATTTATAATGTTATTGTTACCTCTCATGCATTTATTATAATTTTTTTTATAGTTATGCCTATTATAATTGGAGGATTTGGAAATTGACTTGTTCCATTGATACTAGGATCCCCTGATATAGCTTTCCCTCGAATAAATAATATAAGATTTTGATTTCTTCCCCCCTCATTAATTTTCTTAATTTTCAGAGGTCTTATTAATTCAGGATCCGGAACAGGATGAACTGTTTACCCCCCTCTTTCCTCAAATCTATCACATATAGGGAGATCCGTTGATATAACAATTTTTTCTCTGCATTTAGCAGGAATTTCTTCAATTCTTGGGGCTATTAATTTCATTTCAACAATTATAAATATAAAATTCAAAAATGTAAATTACGAAATAATTCCTCTTTTTGTTTGATCAGTCTTAATTACAGCTGTCCTCCTGCTTCTATCATTACCAGTCTTAGCAGGAGCAATTACTATACTTTTAACTGACCGAAATCTAAATACTTCATTCTTTGATCCTGCTGGAGGAGGTGATCCTATTTTATATCAACATTTA---
>Hydromanicus flavoguttatus|INDOBIOSYS-CCDB26180-A12
-ACTCTCTATTTTTTACTAGGAATTTGATCAGGTTTAATTGGATCCTCTCTAAGATTAATTATTCGTATAGAACTTAGAATCCCAGGAGTACTAATTGGTAATGATCAAATTTATAATGTTATTGTTACCTCTCATGCATTTATTATAATTTTTTTTATAGTTATGCCTATTATAATTGGAGGATTTGGAAATTGACTTGTTCCATTGATGCTAGGATCCCCTGATATAGCTTTCCCTCGAATAAATAATATAAGATTTTGATTTCTTCCCCCCTCATTAATTTTCTTAATTTTCAGAGGTCTTATTAATTCGGGATCCGGAACAGGATGAACTGTTTACCCCCCTCTTTCCTCAAATCTATCACATATAGGGAGATCCGTTGATATAACAATTTTTTCTCTACATTTAGCAGGAATTTCTTCAATTCTTGGAGCTATTAATTTCATCTCAACAATTATAAATATAAAATTCAAAAATGTAAATTACGAAATAATTCCTCTTTTTGTTTGATCAGTCTTAATTACAGCTGTCCTCCTACTTCTATCATTACCAGTCTTAGCAGGAGCAATTACTATACTTTTAACTGACCGAAATCTAAATACTTCATTCTTTGATCCTGCTGGAGGAGGTGATCCTATTTTATATCAACATTTA---
>Hydromanicus flavoguttatus|INDOBIOSYS-CCDB26180-B01
-ACTCTCTATTTTTTACTAGGAATTTGATCAGGTTTAATTGGATCCTCTCTAAGATTAATTATTCGTATAGAACTTAGAATCCCAGGAGTACTAATTGGTAATGATCAAATTTATAATGTTATTGTCACCTCTCATGCATTTATTATAATTTTTTTTATAGTTATGCCTATTATAATTGGAGGATTTGGAAATTGACTTGTTCCATTGATACTAGGATCCCCTGATATAGCTTTCCCTCGAATAAATAATATAAGATTTTGATTTCTTCCCCCCTCATTAATTTTCTTAATTTTCAGAGGTCTTATTAATTCAGGATCCGGAACAGGATGAACTGTTTACCCCCCTCTTTCCTCAAATCTATCACATATAGGGAGATCCGTTGATATAACAATTTTTTCTCTACATTTAGCAGGAATTTCTTCAATTCTTGGAGCTATTAATTTCATCTCAACAATTATAAATATAAAATTCAAAAATGTAAATTACGAAATAATTCCTCTTTTTGTTTGATCAGTCTTAATTACAGCTGTCCTCCTGCTTCTATCATTACCAGTCTTAGCAGGAGCAATTACTATACTTTTAACTGACCGAAATCTAAATACTTCATTCTTTGATCCTGCTGGAGGAGGTGATCCTATTTTATATCAACATTTA---
>Hydromanicus flavoguttatus|INDOBIOSYS-CCDB26180-B05
-ACTCTCTATTTTTTACTAGGAATTTGATCAGGGTTAATTGGATCATCTCTAAGATTAATTATTCGTATAGAACTTAGAATCCCAGGAGTACTAATTGGTAATGATCAAATTTATAATGTTATTGTTACTTCTCATGCATTTATTATAATTTTTTTTATAGTTATGCCTATTATAATTGGAGGATTTGGAAATTGACTTGTTCCACTAATACTAGGATCCCCTGATATAGCTTTCCCTCGAATAAATAATATAAGATTTTGATTTCTTCCTCCCTCATTAATCTTCTTAATTTTCAGAGGTCTTATTAATTCAGGATCCGGAACAGGATGAACTATTTACCCCCCTCTTTCCTCAAATCTATCACATATAGGGAGATCTGTTGATATAACAATTTTTTCTCTACATTTAGCAGGAATTTCTTCAATTCTTGGAGCTATTAATTTTATCTCAACAATTATAAATATAAAATTCAAAAATGTAAATTACGAAATAATTCCTCTTTTTGTTTGATCAGTCCTAATTACAGCTATCCTTCTACTTCTATCATTACCGGTCTTAGCAGGAGCAATTACTATACTTTTAACTGACCGAAATTTAAATACTTCATTCTTTGATCCTGCTGGAGGAGGCGATCCTATTTTATATCAACATTTA---
>Hydromanicus sp.|INDOBIOSYS-CCDB30314-B01
-ACTTTATATTTTATATTTGGGATTTGATCAGGTTTAATTGGATCCTCTTTAAGTCTCATTATTCGAATAGAATTAAGAACACCAGGTAGATTTATTGGTAATGATCAAATTTATAATGTAATTGTTACAGCTCATGCATTTATTATAATTTTTTTTATAGTAATACCTATTATAATTGGAGGTTTTGGAAACTGATTAGTTCCTTTAATATTAGGTTCTCCAGATATAGCTTTTCCTCGAATAAATAATTTAAGATTCTGATTTTTACCTCCCTCATTAATATTTCTTCTTTTAAGAAGAATAGTTAATTCGGGAGCTGGAACTGGATGAACAGTTTATCCTCCTTTATCTTCTAATTTATCTCATATAGGAAGATCAGTAGATTTAACTATTTTTTCTTTACATATAGCAGGTATTTCATCAATTTTAGGAGCCATTAATTTTATTTCTACCATTATAAATATAAAATTTAAAAATTTAAATTATGAATTAATTCCTTTATTTGTCTGATCAATCTTAATTACAGCTGTACTATTATTACTTTCCCTACCTGTATTAGCTGGAGCCATTACTATATTACTTACTGATCGAAATTTAAATACTTCTTTTTTTGATCCAGCTGGAGGAGGAGACCCAATCCTTTATCAACATTTA---
>Hydromanicus sp.|INDOBIOSYS-CCDB30314-G05
-ACTCTCTATTTTTTACTAGGAATTTGATCAGGTTTAATTGGATCCTCTCTAAGATTAATTATTCGTATAGAACTTAGAATCCCAGGAGTACTAATTGGTAATGATCAAATTTATAATGTTATTGTTACCTCTCATGCATTTATTATAATTTTTTTTATAGTTATGCCTATTATAATTGGAGGATTTGGAAATTGACTTGTTCCATTGATACTAGGATCCCCTGATATAGCTTTCCCTCGAATAAATAATATAAGATTTTGATTTCTTCCCCCCTCATTAATTTTCTTAATTTTCAGAGGTCTTATTAATTCAGGATCCGGAACAGGATGAACTGTTTATCCCCCTCTTTCCTCAAATCTATCACATATAGGGAGATCCGTTGATATAACAATTTTTTCTCTACATTTAGCAGGAATTTCTTCAATTCTTGGAGCTATTAATTTCATCTCAACAATTATAAATATAAAATTCAAAAATGTAAATTACGAAATAATTCCTCTTTTTGTTTGATCAGTCTTAATTACAGCTGTCCTCCTGCTTCTATCATTACCAGTCTTAGCAGGAGCAATTACTATACTTTTAACTGACCGAAATCTAAATACTTCATTCTTTGATCCTGCTGGAGGAGGTGATCCTATTTTATATCAACATTTA---
>Hydropsyche saranganica|INDOBIOSYS-CCDB26180-B12
-ACTTTATATTTTATATTCGGCATTTGATCAGGAATAGTTGGATCTTCAATAAGATTTATTATTCGAATAGAACTTAGAACTCCAGGAAGATTCATTGGTAATGACCAAATTTATAATGTAGTTGTAACTTCTCATGCTTTTATTATAATTTTTTTTATAGTTATACCTATTATAATTGGAGGATTTGGAAACTGACTTGTCCCATTAATATTAGGATCCCCTGATATAGCATTCCCACGAATAAATAATTTAAGATTCTGATTTTTACCTCCTTCCTTAATTTTTCTTTTATTAAGAAGAATAACCAATTCAGGAGCTGGCACTGGTTGAACTGTATATCCTCCTTTATCTTCTAATTTATCCCATGCAGGTAGATCTGTTGATTTAACTATTTTTTCTTTACATATAGCAGGAATTTCATCAATTTTAGGAGCTATTAATTTTATCTCAACAATTATAAATATAAAATTTAAAAATTTAAATTTCGAAATTATTCCATTATTTGTTTGATCAATTTTAATTACTGCAGTTTTATTACTTCTATCTCTTCCAGTTTTAGCAGGAGCAATTACTATATTATTAACTGATCGAAATTTAAATACATCCTTTTTTGATCCAGCTGGAGGAGGTGATCCAATTTTATATCAACACTTA---
>Hydropsyche saranganica|INDOBIOSYS-CCDB26180-C02
-ACTTTATATTTTATATTCGGCATTTGATCAGGAATAGTTGGATCTTCAATAAGATTTATTATTCGAATAGAACTTAGAACTCCAGGAAGATTCATTGGTAATGACCAAATTTATAATGTAGTTGTAACTTCTCATGCTTTTATTATAATTTTTTTTATAGTTATACCTATTATAATTGGAGGATTTGGAAACTGACTTGTCCCATTAATATTAGGATCCCCTGATATAGCATTCCCACGAATAAATAATTTAAGATTCTGATTTTTACCTCCTTCCTTAATTTTTCTTTTATTAAGAAGAATAACCAATTCAGGAGCTGGCACTGGTTGAACTGTATATCCTCCTTTATCTTCTAATTTATCCCATGCAGGTAGATCTGTTGATTTAACTATTTTTTCTTTACATATAGCAGGAATTTCATCAATTTTAGGAGCTATTAATTTTATCTCAACAATTATAAATATAAAATTTAAAAATTTAAATTTCGAAATTATTCCATTATTTGTTTGATCAATTTTAATTACTGCAGTTTTATTACTTCTATCTCTCCCAGTTTTAGCAGGAGCAATTACTATATTATTAACTGATCGAAATTTAAATACATCCTTTTTTGATCCAGCTGGAGGGGGCGATCCAATTTTATATCAACACTTA---
>Hydropsyche saranganica|INDOBIOSYS-CCDB26180-C03
-ACCTTATATTTTATATTTGGAATTTGATCTGGTTTACTAGGTTCATCTATAAGATTTATTATTCGAATAGAATTAAGAACACCCGGTAGATTTATCGGTAATGATCAAATCTATAATGTAATTGTTACAGCTCATGCTTTTATTATAATTTTTTTTATGGTTATACCCATTATAATCGGAGGATTCGGAAATTGACTGGTCCCCCTAATGCTTGGATCTCCAGACATAGCATTTCCTCGAATAAATAATTTAAGATTCTGATTCCTTCCTCCCTCCCTAATTTTTCTTCTTCTAAGAAGAATCACTAATTCAGGAGCAGGAACAGGTTGAACAGTCTACCCCCCCCTTTCTTCTAATTTATCTCACCAAGGGAGATCTGTTGATTTAACAATTTTCTCATTACACATAGCAGGAATTTCTTCAATTTTGGGAGCAATTAACTTTATTTCCACTATTATAAATATAAAATTTAAAAACTTGAACTTTGAAATAATCCCCCTATTTGTCTGATCAATTTTAATCACAGCTATTCTTTTATTACTTTCCCTACCAGTTTTAGCAGGAGCTATTACTATATTACTAACTGATCGAAATTTAAATACCTCATTCTTCGATCCAGCAGGAGGGGGAGATCCAATTCTATATCAACATTTA---
>Hydropsyche sp.|INDOBIOSYS-CCDB30314-F03
-ACTTTATATTTTATATTTGGTATTTGATCAGGACTAGTAGGATCATCATTGAGATTTATTATTCGAATAGAATTAAGAACGCCAGGCAGATTTATTGGAAATGATCAAATTTATAATGTAATTGTTACATCTCATGCTTTTATTATAATTTTTTTTATAGTTATACCAATTATAATTGGAGGATTTGGTAATTGACTTGTACCTCTCATATTAGGTTCACCTGATATAGCTTTTCCTCGAATAAATAATTTAAGATTTTGATTCCTACCCCCTTCATTAATTTTTTTACTATTAAGTAGTATAACTAATTCAGGAGCTGGGACAGGATGAACTGTATACCCTCCTCTTTCTTCAAATTTATCTCATGCCGGCAGATCTGTAGATTTAACTATTTTCTCTCTTCATATAGCAGGGATTTCATCAATTCTAGGGGCCATTAATTTTATTTCTACTATTATAAATATAAAATTTAAAAATCTTAATTTTGAAATAATTCCTTTATTTGTGTGATCAATTTTAATTACAGCAGTATTACTACTTCTATCTTTACCTGTTTTAGCTGGAGCAATTACTATACTTCTTACAGATCGAAATTTAAATACATCTTTTTTTGATCCTGCAGGAGGAGGAGACCCGATTCTTTATCAACATCTA---
>Hydropsychidae(10.14)|INDOBIOSYS-CCDB25378-E04-E08
AACTTTGTATTTTATCCTAGGAATTTGATCCGGACTAATCGGATCCTCCCTCAGATTAATTATTCGAACTGAATTAAGAAGCCCTGGATTTTTTATTGGAAATGACCAAATTTACAATGTAATTGTCACTGCTCATGCATTTGTCATAATTTTCTTTATAGTTATACCCATCATAATTGGGGGATTTGGAAATTGACTCGTCCCTTTAATGTTAGGATCGCCAGATATGGCATTCCCTCGAATAAATAATATAAGATTCTGATTCCTCCCCCCTTCTTTATCTCTTCTCATTTCAAGTAGACTCATTAACTCAGGAGCAGGTACAGGATGAACTGTATACCCCCCTCTCTCTTCAAATCTATCTCACCTTGGCTCATCTGTCGATTTAACCATTTTCTCTCTTCATTTAGCAGGTATTTCATCAATTTTAGGGGCAGTAAATTTCATTACCACTATTTTAAATATAAAATTCTTCAACCTAAACTATGATATAATCCCTCTATTTGTCTGATCTGTTCTTATTACTGCAATTCTCCTTCTTCTATCTCTCCCAGTCCTAGCTGGAGCTATCACTATACTACTAACTGATCGAAACTTAAACACATCATTCTTTGACCCCGCTGGAGGAGGGGACCCCATTTTATACCAACACCTATTT
>Hydropsychidae(10.16)|INDOBIOSYS-CCDB24595-D06
AACTCTCTATTTCATCCTAGGAATCTGATCAGGACTAATTGGATCCTCCCTTAGATTAATCATCCGTACTGAACTAAGAAGACCTGGACTTTTTATTGGAAATGATCAAATTTATAATGTCATTGTTACAGCCCACGCCTTCATTATAATTTTCTTTATAGTTATGCCTATTATAATCGGAGGATTCGGAAACTGACTGGTTCCACTAATACTTGGATCCCCCGATATAGCCTTCCCACGAATAAATAACATAAGATTCTGATTCCTGCCCCCCTCCCTAACTTTACTTATTTCAAGAAGATTAATCAATTCAGGGGCAGGAACAGGTTGAACTGTATACCCCCCTCTATCATCAAACCTTTCTCATCTAGGATCATCAGTTGATTTAACTATTTTCTCCCTTCACCTTGCGGGAATCTCATCCATTTTAGGAGCCGTAAATTTTATCACAACCATCTTAAATATAAAATTCTTCAATTTAAATTATGACATAATTCCCTTATTTGTCTGATCTGTTTTAATTACAGCTGTTCTTCTTCTTCTTTCCCTTCCTGTTCTAGCAGGAGCTATTACTATGCTTCTCACTGATCGTAACCTAAATACTTCCTTCTTCGACCCAGCAGGAGGGGGAGACCCCATCCTCTACCAACACCTTTTC
>Hydropsychidae(10.5)|INDOBIOSYS-CCDB24595-D07
AACTCTCTATTTCATTCTAGGAATCTGATCAGGACTAATTGGATCCTCCCTTAGATTAATCATCCGTACTGAACTAAGAAGACCTGGACTTTTTATTGGAAATGATCAAATTTATAATGTCATTGTTACAGCCCACGCCTTCATTATAATTTTCTTTATAGTTATGCCTATTATAATCGGAGGATTCGGAAACTGACTGGTTCCTCTAATACTTGGATCCCCCGATATAGCCTTCCCACGAATAAATAACATAAGATTCTGATTCCTGCCTCCCTCCCTAACTTTACTTATTTCAAGAAGATTAATCAATTCAGGGGCAGGAACAGGTTGAACTGTATACCCCCCTCTATCATCAAACCTTTCTCATCTAGGATCATCAGTTGATTTAACTATTTTCTCCCTTCACCTTGCAGGAATCTCATCCATTTTAGGAGCCGTAAATTTTATCACAACCATCTTAAATATAAAATTCTTCAATTTAAATTATGACATAATTCCCTTATTTGTCTGATCTGTTTTAATTACAGCTGTTCTTCTCCTTCTTTCCCTTCCTGTTCTAGCAGGAGCTATTACTATGCTTCTCACTGATCGTAACCTAAATACTTCCTTCTTCGACCCAGCAGGANGGGGAGACCCCATCCTCTACCAACACCTTTTC
>Hydropsychidae(12.1)|INDOBIOSYS-CCDB24595-E01
AACTTTGTATTTTATCCTAGGAATTTGATCCGGACTAATCGGATCCTCCCTCAGATTAATTATTCGAACTGAATTAAGAAGCCCTGGATTTTTTATTGGAAATGACCAAATTTACAATGTAATTGTCACTGCTCATGCATTTGTCATAATTTTCTTTATAGTTATACCCATCATAATTGGGGGATTTGGAAATTGACTCGTCCCTTTAATGTTAGGATCACCAGATATGGCATTCCCTCGAATAAATAATATAAGATTCTGATTCCTCCCCCCTTCTTTATCTCTTCTCATTTCAAGTAGACTCATTAACTCAGGAGCAGGTACAGGATGAACTGTATACCCCCCTCTCTCTTCAAATCTATCTCACCTTGGCTCATCTGTCGATTTAACCATTTTCTCTCTTCATTTAGCAGGTATTTCATCAATTTTAGGGGCAGTAAATTTCATTACCACTATTTTAAATATAAAATTCTTCAACCTAAACTATGATATAATCCCTCTATTTGTCTGATCTGTTCTTATTACTGCAATTCTCCTTCTTCTATCTCTCCCAGTCCTAGCTGGAGCTATCACTATACTACTAACTGATCGAAACTTAAACACATCATTCTTTGACCCCGCTGGAGGAGGGGACCCCATTTTATACCAACACCTATTT
>Hydropsychidae(12.13)|INDOBIOSYS-CCDB26127-A04
CACTCTATATTTTATTTTCGGAATTTGATCAGGATTAGTAGGATCATCTCTAAGATTCTTAATTCGAATTGAATTAAGAACTCCAGGGTCTTTAATTGGAAATGATCAAATTTATAACGTTATTGTCACTTCTCATGCATTCATTATAATTTTTTTTATAGTTATACCCATTATAATTGGAGGATTCGGAAATTGATTAGTCCCACTAATACTGGGATCTCCAGATATAGCCTTTCCACGAATAAATAACTTAAGATTTTGATTTCTCCCTCCCTCACTTATTCTTTTAATTTTAAGAAGAATAATAAATTCAGGAGCAGGAACTGGTTGAACTGTGTATCCTCCCCTATCTTCAAATCTATCTCACCTAGGGAGATCTGTAGATTTAACTATTTTTTCCCTCCATTTAGCGGGAATTTCTTCTATTTTAGGAGCAATTAATTTTATTACTACTTCTTTTAATATAAAGATTAATAAATTAAATTATGAAATTCTCCCCCTTTTCGTTTGATCAGTGGCTATTACTGCAGTTCTTCTCCTTTTATCCCTTCCTGTTCTAGCAGGTGCTATTACTATACTATTAACTGATCGAAATTTAAATACTTCATTTTTTGACCCGGCCGGAGGAGGAGATCCCATTCTTTATCAACACTTATTT
>Hydropsychidae(12.16)|INDOBIOSYS-CCDB24595-D11
AACTCTTTATTTTTTATTAGGAATTTGATCAGGATTAGTTGGATCTTCTTTAAGATTAATTATTCGAATAGAACTTAGAATTCCAGGAGTTTTAATTGGTAATGATCAAATTTATAATGTTATTGTTACTTCTCATGCATTTATTATAATTTTTTTTATAGTTATACCTATTATAATTGGAGGATTTGGAAATTGATTAGTCCCATTAATATTAGGATCTCCAGATATGGCTTTTCCTCGAATAAATAATATAAGATTTTGGTTTCTTCCTCCTTCTCTTATTTTTTTAATTTTTAGAGGTTTAATTAATTCAGGATCAGGAACTGGTTGAACAGTTTATCCTCCTCTTTCATCTAATTTATCTCATATAGGAAGATCAGTTGATATAACTATTTTTTCCTTACATTTGGCAGGAATTTCATCAATTTTAGGAGCTATTAATTTTATTTCTACAATTATAAATATAAAATTTAAAAATGTAAATTATGAAATAATTCCATTATTTGTATGATCAGTTTTAATTACTGCAGTTCTTTTATTATTATCTTTACCTGTTTTAGCAGGTGCAATTACAATATTGTTAACTGATCGAAATTTAAATACTTCTTTTTTTGATCCTGCTGGGGGAGGAGATCCAATTTTATATCAACATTTATTT
>Hydropsychidae(12.16)|INDOBIOSYS-CCDB24595-E03
CACTCTATATTTTATTTTCGGAATTTGATCAGGATTAGTAGGATCATCTCTAAGATTCTTAATTCGAATTGAATTAAGAACTCCAGGGTCTTTAATTGGAAATGACCAAATTTATAACGTTATTGTCACTTCTCATGCATTCATTATAATTTTTTTTATAGTTATACCCATTATAATTGGAGGATTCGGAAATTGATTAGTCCCACTAATACTGGGATCTCCAGATATAGCCTTCCCACGAATAAATAACTTAAGATTTTGATTTCTCCCCCCCTCACTTATTCTTTTAATTTTAAGAAGAATAATAAATTCAGGAGCAGGAACTGGTTGAACTGTATATCCTCCCCTATCTTCAAATCTATCTCACCTAGGAAGATCTGTAGATTTGACTATTTTTTCCCTCCATTTAGCGGGAATTTCCTCTATTTTAGGAGCAATTAATTTTATTACTACTTCTTTTAATATAAAGATTAATAAATTAAATTATGAAATTCTCCCCCTTTTCGTTTGATCAGTGGCTATTACTGCAGTTCTTCTCCTTTTATCCCTTCCTGTTCTAGCAGGTGCTATTACTATACTATTAACTGATCGAAATTTAAATACTTCATTTTTTGACCCGGCCGGAGGAGGAGATCCCATTCTTTATCAACACTTATTT
>Hydropsychidae(12.8)|INDOBIOSYS-CCDB24595-D12
AACTCTTTATTTTTTATTAGGAATTTGATCAGGATTAGTTGGATCTTCTTTAAGATTAATTATTCGAATAGAACTTAGAATTCCAGGAGTTTTAATTGGTAATGATCAAATTTATAATGTTATTGTTACTTCTCATGCATTTATTATAATTTTTTTTATAGTTATACCTATTATAATTGGAGGATTTGGAAATTGATTAGTCCCATTAATATTAGGATCTCCAGATATGGCTTTTCCTCGAATAAATAATATAAGATTTTGGTTTCTTCCTCCTTCTCTTATTTTTTTAATTTTTAGAGGTTTAATTAATTCAGGATCAGGAACTGGTTGAACAGTTTATCCTCCCCTTTCATCTAATCTATCTCATATAGGAAGATCAGTTGATATAACTATTTTTTCCTTACATTTGGCAGGAATTTCATCAATTTTAGGAGCTATTAATTTTATTTCTACAATTATAAATATAAAATTTAAAAATGTAAATTATGAAATAATTCCATTATTTGTATGATCAGTTTTAATTACTGCAGTTCTTTTATTATTATCTTTACCTGTTTTAGCAGGTGCAATTACAATATTGTTAACTGATCGAAATTTAAATACTTCTTTTTTTGATCCTGCTGGGGGAGGAGATCCAATTTTATATCAACATTTATTT
>Hydropsychidae(13.4)|INDOBIOSYS-CCDB24595-E06
AACTTTATATTTCATATTAGGAATCTGATCAGGATTAATCGGATCTTCCCTTAGATTAATCATTCGGACTGAACTAAGAAGACCTGGGTTTTTTATCGGAAACGATCAAATTTACAATGTTATAGTCACAGCCCACGCTTTCATCATAATTTTCTTTATAGTAATACCAATTATAATCGGAGGATTTGGAAATTGACTAGTACCTCTTATATTAGGATCACCAGATATGGCATTCCCTCGAATAAACAATATAAGATTCTGATTTCTTCCCCCCTCACTAACTTTATTAATTTCAAGAAGATTAATTAACTCAGGAGCCGGAACTGGTTGAACAGTTTACCCCCCCCTATCATCCAATCTATCTCATCTGGGATCTTCAGTCGACCTAACCATTTTTTCCCTTCATCTTGCAGGAATTTCCTCCATTCTTGGGGCAGTAAACTTCATTACAACAATCCTTAACATAAAATTCTTCAATTTAAATTACGATATAATCCCTCTTTTTGTTTGATCTGTTCTCATTACAGCCGTTCTACTGCTTCTATCCCTACCCGTTCTAGCAGGAGCCATTACAATACTCCTTACAGACCGAAACCTAAACACATCTTTCTTTGATCCCGCAGGAGGGGGTGATCCAATTCTATACCAACACTTATTC
>Hydropsychidae(14.2)|INDOBIOSYS-CCDB24595-E11
AACTCTCTATTTTTTACTAGGAATTTGATCAGGTTTAATTGGATCCTCTCTAAGATTAATTATTCGTATAGAACTTAGAATCCCAGGAGTACTAATTGGTAATGATCAAATTTATAATGTTATTGTTACCTCTCATGCATTTATTATAATTTTTTTTATAGTTATGCCTATTATAATTGGAGGATTTGGAAATTGACTTGTTCCATTGATACTAGGATCCCCTGATATAGCTTTCCCTCGAATAAATAATATAAGATTTTGATTTCTTCCCCCCTCATTAATTTTCTTAATTTTCAGAGGTCTTATTAATTCAGGATCCGGAACAGGATGAACTGTTTACCCCCCTCTTTCCTCAAATCTATCACATATAGGGAGATCCGTTGATATAACAATTTTTTCTCTGCATTTAGCAGGAATTTCTTCAATTCTTGGAGCTATTAATTTCATCTCAACAATTATAAATATAAAATTCAAAAATGTAAATTACGAAATAATTCCTCTTTTTGTTTGATCAGTCTTAATTACAGCTGTCCTCCTGCTTCTATCATTACCAGTCTTAGCAGGAGCAATTACTATACTTTTAACTGACCGAAATCTAAATACTTCATTCTTTGATCCTGCTGGAGGAGGTGATCCTATTTTATATCAACATTTATTT
>Hydropsychidae(14.8)|INDOBIOSYS-CCDB24595-E10
TACCTTATACTTTATATTTGGTATTTGGTCAGGAATAATTGGATCTTCCATAAGATTTATTATTCGAATAGAATTAAGAACTCCAGGAAGATTTATTGGTAATGATCAAATTTATAATGTAGTTGTAACCTCTCATGCTTTTATCATAATTTTTTTTATAGTTATACCAATTATAATTGGTGGTTTTGGAAATTGACTCGTCCCACTAATATTAGGTTCTCCTGATATAGCTTTCCCACGAATAAATAATTTAAGATTTTGATTCCTACCACCTTCTTTAATTTTTCTTTTATTAAGAAGAATAACTAATTCAGGAGCTGGAACTGGTTGAACTGTTTATCCCCCATTATCTTCTAATTTATCTCACGCAGGAAGCTCTGTAGATTTAACTATTTTTTCTCTTCATATAGCAGGTATCTCCTCAATTTTAGGAGCTATTAATTTTATTTCAACAATTATAAACATAAAATTCAAAAATCTAAATTTCGAAATTATTCCGTTATTCGTTTGATCAATTTTAATTACTGCAGTATTATTACTTTTATCTCTTCCTGTTCTAGCTGGAGCTATTACCATATTATTAACAGATCGAAATTTAAATACTTCCTTTTTCGACCCAGCAGGAGGAGGGGATCCAATTTTATATCAACACTTATTT
>Hydropsychidae(16.1)|INDOBIOSYS-CCDB24595-F10
TACCTTATACTTTATATTTGGTATTTGGTCAGGAATAATTGGATCTTCCATAAGATTTATTATTCGAATAGAATTAAGAACTCCAGGAAGATTTATTGGTAATGATCAAATTTATAATGTAGTTGTAACCTCTCATGCTTTTATCATAATTTTTTTTATAGTTATACCAATTATAATTGGTGGTTTTGGAAATTGACTCGTCCCACTAATATTAGGTTCTCCTGATATAGCTTTCCCACGAATAAATAATTTAAGATTTTGATTCCTACCACCTTCTTTAATTTTTCTTTTATTAAGAAGAATAACTAATTCAGGAGCTGGAACTGGTTGAACTGTTTATCCCCCATTATCTTCTAATTTATCTCACGCAGGAAGCTCTGTAGATTTAACTATTTTTTCTCTTCATATAGCAGGTATCTCCTCAATTTTAGGAGCTATTAATTTTATTTCAACAATTATAAACATAAAATTCAAAAATCTAAATTTTGAAATTATTCCGTTATTCGTTTGATCAATTTTAATTACTGCAGTATTATTACTTTTATCTCTTCCTGTTCTAGCTGGAGCTATTACCATATTATTAACAGATCGAAATTTAAATACTTCCTTTTTCGACCCAGCAGGAGGGGGGGATCCAATTTTATATCAACACTTATTT
>Hydropsychidae(17.16)|INDOBIOSYS-CCDB24595-G03
TACTTTATATTTTATATTTGGTATTTGATCTGGTCTAATTGGTTCCTCTTTAAGATTAATTATTCGAATAGAATTAAGTACTCCAGGAAGATTTATTGGAAATGATCAAATTTATAATGTAATTGTTACAGCTCATGCTTTTATTATAATTTTTTTTATAGTTATACCTATTATAATTGGAGGATTCGGCAATTGATTAGTCCCTTTAATATTAGGATCCCCTGATATAGCTTTCCCTCGTATAAATAATTTAAGATTTTGATTCCTTCCCCCTTCTTTAATATTCCTCCTTCTAAGAAGAATAGTTAATTCAGGAGCTGGAACTGGATGAACTGTTTACCCCCCACTATCATCAAATTTATCTCATATAGGAAGATCAGTAGATTTAACTATTTTTTCTCTACACATAGCTGGTATTTCATCAATTTTAGGAGCTATTAATTTTATTTCAACAATTATAAATATAAAATTTAAAAATTTAAATTATGAATTAATTCCTCTTTTTGTTTGATCAATTTTAATTACAGCAATTCTTTTACTACTTTCCTTACCTGTATTAGCTGGAGCCATTACTATATTATTAACAGACCGAAATTTAAATACTTCATTTTTTGACCCAGCTGGGGGAGGAGACCCTATTTTATACCAACACTTATTT
>Hydropsychidae(17.6)|INDOBIOSYS-CCDB24595-G01
TACCTTATACTTTATATTTGGTATTTGATCAGGAATAATTGGATCCTCCATAAGATTTATTATTCGAATAGAATTAAGAACCCCAGGAAGATTTATTGGTAATGATCAAATTTATAATGTAGTTGTAACCTCTCATGCTTTTATCATAATTTTTTTTATAGTTATACCAATTATAATTGGTGGTTTTGGAAATTGACTCGTCCCACTAATATTAGGTTCTCCTGATATAGCTTTCCCACGAATAAATAATTTAAGATTTTGATTCCTACCACCTTCTTTAATTTTTCTTTTATTAAGAAGAATAACTAATTCAGGAGCTGGAACTGGTTGAACTGTTTATCCCCCATTATCTTCTAATTTATCTCACGCAGGAAGCTCTGTAGATTTAACTATTTTTTCTCTTCATATAGCAGGTATCTCCTCAATTTTAGGAGCTATTAATTTTATTTCAACAATTATAAACATAAAATTCAAAAATCTTAATTTCGAAATTATTCCATTATTCGTTTGATCAATTTTAATTACTGCAGTATTATTACTTTTATCTCTTCCTGTTCTAGCTGGAGCTATTACCATGTTATTGACAGATCGAAATTTAAATACTTCCTTTTTCGACCCAGCAGGAGGGGGGGATCCGATTTTATATCAACACTTATTT
>Hydropsychidae(20.1)|INDOBIOSYS-CCDB24595-H07
AACTCTCTATTTTTTACTAGGAATTTGATCAGGTTTAATTGGATCCTCTCTAAGATTAATTATTCGTATAGAACTTAGAATCCCAGGAGTACTAATTGGTAATGATCAAATTTATAATGTTATTGTTACTTCTCATGCATTTATTATAATTTTTTTTATAGTTATGCCTATTATAATTGGAGGATTTGGAAATTGACTTGTCCCATTGATACTAGGATCCCCTGATATAGCTTTCCCTCGAATAAATAATATAAGATTTTGATTTCTTCCCCCCTCATTAATTTTCTTAATTTTCAGAGGTCTTATTAATTCAGGATCCGGAACAGGATGAACTGTTTACCCCCCTCTTTCCTCAAATCTATCCCATATAGGGAGATCCGTTGATATAACAATTTTTTCTCTACATTTAGCAGGAATTTCTTCAATTCTTGGAGCTATTAATTTCATCTCAACAATTATAAATATAAAATTCAAAAATGTAAATTACGAAATAATTCCTCTTTTTGTTTGATCAGTCTTAATTACAGCTGTCCTTCTACTTCTATCACTACCAGTCTTAGCAGGAGCAATTACTATACTTTTAACTGACCGAAATCTAAATACTTCATTCTTTGATCCTGCTGGGGGAGGTGATCCTATTTTATATCAACATTTATTC
>Hydropsychidae(20.15)|INDOBIOSYS-CCDB24595-G11
AACTCTCTATTTTTTACTGGGAATTTGATCAGGTTTAATTGGATCCTCTCTAAGATTAATTATTCGTATAGAACTTAGAATCCCAGGAGTACTAATTGGTAATGATCAAATTTATAATGTTATTGTTACCTCTCATGCATTTATTATAATTTTTTTTATAGTTATGCCTATTATAATTGGAGGATTTGGAAATTGACTTGTTCCATTGATACTAGGATCCCCTGATATAGCTTTCCCTCGAATAAATAATATAAGATTTTGATTTCTTCCCCCCTCATTAATTTTCTTAATTTTCAGAGGTCTTATTAATTCAGGATCCGGAACAGGATGAACTGTTTACCCCCCTCTTTCCTCAAATCTATCACATATAGGGAGATCCGTTGATATAACAATTTTTTCTCTACATTTAGCAGGAATTTCTTCAATTCTTGGAGCTATTAATTTCATCTCAACAATTATAAATATAAAATTCAAAAATGTAAATTACGAAATAATTCCTCTTTTTGTTTGATCAGTCTTAATTACAGCTGTCCTTCTACTTCTATCATTACCAGTCTTAGCAGGAGCAATTACTATACTTTTAACTGACCGAAATCTAAATACTTCATTCTTTGATCCTGCTGGAGGAGGTGATCCTATTTTATATCAACATTTATTT
>Hydropsychidae(20.3)|INDOBIOSYS-CCDB24595-H10
CACTTTATATTTTATTTTTGGTATTTGATCAGGTCTAGTAGGATCTTCATTAAGATTCTTAATTCGAATTGAATTAAGAACTCCAGGTTCTTTAATTGGAAATGATCAAATTTATAATGTTATTGTTACATCTCATGCTTTTATCATAATTTTCTTTATAGTTATACCTATTATAATTGGAGGATTCGGAAATTGATTAGTCCCTTTAATACTAGGATCCCCAGATATAGCTTTCCCACGAATAAATAATTTAAGATTCTGATTTTTACCTCCTTCCATTATTTTACTAATTATAAGAAGAATAATAAATTCAGGAGCAGGAACTGGATGAACTATTTACCCTCCTCTATCATCTAATTTATCCCACCTAGGAAGATCTGTAGATTTAACTATTTTTTCTCTTCATTTAGCAGGAATTTCTTCTATTCTTGGGGCAATTAATTTTATTACTACATCCTTTAATATAAAAATTAATAAATTAAATTATGAAATTCTTCCCTTATTTGTTTGATCTGTTGCAATCACTGCAGTCCTTCTTCTATTATCCTTACCTGTCTTAGCAGGAGCAATTACTATACTTTTAACAGATCGAAATTTAAATACTTCATTCTTTGACCCGGCTGGAGGAGGAGACCCAATTTTATACCAACATTTATTT
>Hydropsychidae(20.5)|INDOBIOSYS-CCDB24595-H09
CACTTTATATTTTATTTTTGGTATTTGATCAGGTCTAGTAGGATCTTCATTAAGATTCTTAATTCGAATTGAATTAAGAACTCCAGGTTCTTTAATTGGAAATGATCAAATTTATAATGTTATTGTTACATCTCATGCTTTTATCATAATTTTCTTTATAGTTATACCTATTATAATTGGAGGATTCGGAAATTGATTAGTCCCTTTAATACTAGGATCCCCAGATATAGCTTTCCCACGAATAAATAATTTAAGATTTTGATTTTTACCTCCTTCCATTATTTTACTAATTATAAGAAGAATAATAAATTCAGGAGCAGGAACTGGATGAACTGTTTACCCTCCTCTATCATCTAATTTATCCCACTTAGGAAGATCTGTAGATTTAACTATTTTTTCTCTTCATTTAGCAGGAATTTCTTCTATTCTTGGAGCAATTAATTTTATTACTACATCCTTTAATATAAAAATTAATAAATTAAATTATGAAATTCTTCCCTTATTTGTTTGATCTGTTGCAATCACTGCAGTCCTTCTTCTATTATCCTTACCTGTCTTAGCAGGAGCAATTACTATACTTTTAACAGATCGAAATTTAAATACTTCATTCTTTGACCCGGCTGGAGGAGGAGACCCAATTTTATACCAACATTTATTT
>Hydropsychidae(20.7)|INDOBIOSYS-CCDB24595-H10
CACTTTATATTTTATTTTTGGTATTTGATCAGGTCTTGTAGGATCCTCATTAAGATTTTTAATTCGAATTGAATTAAGAACTCCGGGTTCTTTAATTGGAAACGATCAAATTTATAATGTTATTGTTACATCTCACGCTTTTATCATAATTTTCTTTATAGTTATACCTATTATAATTGGAGGATTCGGAAATTGATTAGTCCCTTTAATATTAGGATCCCCAGATATAGCTTTCCCACGAATAAATAATTTAAGATTTTGATTTTTACCCCCCTCCATTATTTTATTAATTATAAGAAGACTAATAAATTCAGGGGCAGGAACTGGATGAACTGTTTACCCTCCCCTATCATCCAATTTATCCCATTTAGGAAGATCTGTAGATTTGACTATTTTTTCTCTTCACTTAGCGGGAATTTCTTCTATTCTTGGAGCGATTAATTTTATTACTACATCTTTTAATATAAAAATTAATAAATTAAACTATGAAATTCTTCCCTTATTTGTTTGATCTGTTGCAATCACTGCAGTCCTCCTACTTTTATCCCTACCTGTTTTAGCAGGAGCTATTACTATACTTTTAACAGATCGAAATTTAAATACTTCATTCTTTGACCCAGCTGGAGGAGGCGACCCAATTTTATATCAACATTTATTT
>Hydropsychidae(3.1)|INDOBIOSYS-CCDB24595-A02
TACTCTATATTTTATTTTCGGAATTTGATCAGGATTAGTAGGATCATCTCTAAGATTTTTAATTCGAATTGAATTAAGAACTCCAGGATCTTTAATTGGAAATGATCAAATTTATAACGTTATTGTCACTTCTCATGCATTCATTATAATTTTCTTTATAGTTATACCCATTATAATTGGAGGATTCGGAAATTGATTAGTCCCATTAATACTAGGATCTCCAGATATAGCCTTCCCGCGAATAAATAACTTAAGATTTTGATTTCTCCCCCCCTCACTTATTCTTTTAATTTTAAGAAGAATAATAAACTCAGGAGCAGGAACTGGTTGAACTGTATACCCTCCCCTATCTTCAAATCTATCCCACCTAGGAAGATCTGTAGATTTAACTATTTTTTCTCTCCATTTAGCAGGAATTTCTTCTATTTTAGGAGCTATTAACTTCATTACTACTTCTTTTAATATAAAAATTAATAAATTAAATTATGAAATTCTTCCCCTTTTCGTTTGATCAGTAGCTATTACTGCAGTTCTTCTCCTTTTATCACTTCCTGTCCTAGCAGGTGCTATTACTATACTATTAACTGATCGAAATTTAAATACTTCATTTTTTGACCCAGCCGGAGGAGGAGATCCCATTCTTTATCAACACTTATTT
>Hydropsychidae(3.2.I)|INDOBIOSYS-CCDB26127-E08
AACTCTCTATTTTTTACTAGGAATTTGATCAGGTTTAATTGGATCCTCTCTAAGATTAATTATTCGTATAGAACTTAGAATCCCAGGAGTGCTAATTGGTAATGATCAAATTTATAATGTTATTGTTACCTCTCATGCATTTATTATAATTTTTTTTATAGTTATGCCTATTATAATTGGAGGATTTGGAAATTGACTTGTTCCATTGATACTAGGATCCCCTGATATAGCTTTCCCTCGAATAAATAATATAAGATTTTGATTTCTTCCCCCCTCATTAATTTTCTTAATTTTCAGAGGTCTTATTAATTCAGGATCCGGAACAGGATGAACTGTTTACCCCCCTCTTTCCTCAAATCTATCACATATAGGGAGATCCGTTGATATAACAATTTTTTCTCTACATTTAGCAGGAATTTCTTCAATTCTTGGAGCTATTAATTTCATCTCAACAATTATAAATATAAAATTCAAAAATGTAAATTACGAAATAATTCCTCTTTTTGTTTGATCAGTCTTAATTACAGCTGTCCTCCTACTTCTATCATTACCAGTCTTAGCAGGAGCTATTACTATACTTTTAACTGACCGAAACCTAAATACTTCATTCTTTGATCCTGCTGGAGGAGGTGATCCTATTTTATATCAACATTTATTT
>Hydropsychidae(3.2.II)|INDOBIOSYS-CCDB26127-E09
AACTCTCTATTTTTTACTAGGAATTTGATCAGGTTTAATKGGATCCTCTCTAAGATTAATTATTCGTATAGAACTTAGAATCCCAGGAGTACTAATTGGTAATGATCAAATTTATAATGTTATTGTTACCTCTCATGCATTTATTATAATTTTTTTTATAGTTATGCCTATTATAATTGGAGGATTTGGAAATTGACTTGTTCCATTGATACTAGGATCCCCTGATATAGCTTTCCCTCGAATAAATAATATAAGATTTTGATTTCTTCCCCCCTCATTAATTTTCTTAATTTTCANAGGTCTTATTAATTCAGGATCCGGAACAGGATGAACTGTTTACCCCCCTCTTTCCTCAAATCTATCACATATAGGGAGATCCGTTGATATAACAATTTTTTCTCTACATTTAGCAGGAATTTCTTCAATTCTTGGAGCTATTAATTTCATCTCAACAATTATAAATATAAAATTCAAAAATGTAAATTACGAAATAATTCCTCTTTTTGTTTGATCAGTCTTAATTACAGCTGTCCTTCTACTTTTATCATTACCAGTCTTAGCAGRAGCAATTACTATACTTTTAACTGACCGAAATCTAAATACTTCATTCTTTGATCCTGCTGGARGAGGTGATCCTATTTTATATCAACATTTATTT
>Hydropsychidae(3.4)|INDOBIOSYS-CCDB24595-A03
CACTTTATATTTTATATTTGGTATTTGATCTGGTCTAATTGGTTCCTCTTTAAGATTAATTATTCGAATAGAATTAAGTACCCCAGGAAGATTTATTGGAAATGATCAAATTTATAATGTAATTGTTACAGCTCACGCTTTTATTATAATTTTTTTTATAGTTATACCTATTATAATTGGAGGGTTCGGCAATTGATTAGTCCCTTTAATATTAGGATCCCCTGATATAGCTTTTCCTCGTATAAATAACTTAAGATTTTGATTTCTTCCTCCTTCTTTAATATTCCTTCTTCTAAGAAGAATAGTTAACTCAGGAGCTGGAACTGGATGAACTGTTTACCCTCCACTGTCATCAAATTTATCTCATATAGGAAGATCAGTAGATTTAACTATTTTTTCTCTACACATAGCTGGTATTTCATCAATTTTAGGAGCTATTAATTTTATTTCAACAATTATAAATATAAAATTTAAAAATTTAAATTATGAATTAATTCCTCTTTTTGTTTGATCAATTTTAATTACAGCAGTTCTTTTACTACTTTCCTTACCTGTATTAGCTGGAGCCATTACTATATTATTAACAGACCGAAATTTAAATACTTCATTTTTTGACCCAGCTGGAGGGGGGGACCCTATTTTATACCAACACTTATTT
>Hydropsychidae(3.5)|INDOBIOSYS-CCDB24595-A06
AACTCTCTATTTTTTACTAGGAATTTGATCAGGTTTAATTGGATCCTCTCTAAGATTAATTATTCGTATAGAACTTAGAATCCCAGGAGTACTAATTGGTAATGATCAAATTTATAATGTTATTGTTACCTCTCATGCATTTATTATAATTTTTTTTATAGTTATGCCTATTATAATTGGAGGATTTGGAAATTGACTTGTTCCATTGATACTAGGATCCCCTGATATAGCTTTCCCTCGAATAAATAATATAAGATTTTGATTTCTTCCCCCCTCATTAATTTTCTTAATTTTCAGAGGTCTTATTAATTCAGGATCCGGAACAGGATGAACTGTTTATCCCCCTCTTTCCTCAAATCTATCACATATAGGGAGATCCGTTGATATAACAATTTTTTCTCTACATTTAGCAGGAATTTCTTCAATTCTTGGAGCTATTAATTTCATCTCAACAATTATAAATATAAAATTCAAAAATGTAAATTACGAAATAATTCCTCTTTTTGTTTGATCAGTCTTAATTACAGCTGTCCTTCTACTTTTATCATTACCAGTCTTAGCAGGAGCAATTACTATACTTTTAACTGACCGAAATCTAAATACTTCATTCTTTGATCCTGCTGGAGGAGGTGATCCTATTTTATATCAACATTTATTT
>Hydropsychidae(4.8)|INDOBIOSYS-CCDB24595-A07
TACTTTATATTTTATATTCGGCATTTGATCAGGAATAGTTGGATCTTCAATAAGATTTATTATTCGAATAGAACTTAGAACTCCAGGAAGATTCATTGGTAATGACCAAATTTATAATGTAGTTGTAACTTCTCATGCTTTTATTATAATTTTTTTTATAGTTATACCTATTATAATTGGAGGATTTGGAAACTGACTTGTCCCATTAATATTAGGATCCCCTGATATAGCATTCCCACGAATAAATAATTTAAGATTCTGATTTTTACCTCCTTCCTTAATTTTTCTTTTATTAAGAAGAATAACCAATTCAGGAGCTGGCACTGGTTGAACTGTATATCCTCCTTTATCTTCTAATTTATCCCATGCAGGTAGATCTGTTGATTTAACTATTTTTTCTTTACATATAGCAGGAATTTCATCAATTTTAGGAGCTATTAATTTTATCTCAACAATTATAAATATAAAATTTAAAAATTTAAATTTCGAAATTATTCCATTATTTGTTTGATCAATTTTAATTACTGCAGTTTTATTACTTCTATCTCTCCCAGTTTTAGCAGGAGCAATTACTATATTATTAACTGATCGAAATTTAAATACATCCTTTTTTGATCCAGCTGGAGGAGGTGATCCAATTTTATATCAACACTTATTT
>Hydropsychidae(4.9)|INDOBIOSYS-CCDB24595-B03
CACTCTATATTTTATTTTCGGAATTTGATCAGGATTAGTAGGATCATCTCTAAGATTCTTAATTCGAATTGAATTAAGAACTCCAGGATCTTTAATTGGAAATGATCAAATTTATAACGTTATTGTCACTTCTCATGCATTCATTATAATTTTTTTTATAGTTATACCCATTATAATTGGAGGATTCGGAAATTGATTAGTCCCACTAATACTAGGATCTCCAGATATAGCCTTCCCACGAATAAATAACTTAAGATTTTGATTTCTCCCCCCCTCACTTATTCTTTTAATTTTAAGAAGAATAATAAATTCAGGAGCAGGAACTGGTTGAACTGTATATCCTCCCCTATCTTCAAATCTATCTCACCTAGGAAGATCTGTAGATTTGACTATTTTTTCCCTCCATTTAGCGGGAATTTCTTCTATTTTAGGAGCAATTAATTTTATTACTACTTCTTTTAATATAAAGATTAATAAATTAAATTATGAAATTCTCCCCCTTTTCGTTTGATCAGTGGCTATTACTGCAGTTCTTCTCCTTTTATCCCTTCCTGTTCTAGCAGGTGCTATTACTATACTATTAACTGATCGAAATTTAAATACTTCATTTTTTGACCCGGCCGGAGGAGGAGATCCCATTCTTTATCAACACTTATTT
>Hydropsychidae(6.1)|INDOBIOSYS-CCDB24595-B11
TACTTTATATTTTATATTCGGCATTTGATCAGGAATAATTGGATCTTCAATAAGATTTATTATTCGAATAGAACTTAGAACTCCAGGAAGATTCATTGGTAATGACCAAATTTATAATGTAGTTGTAACTTCTCATGCTTTTATTATAATTTTTTTTATAGTTATACCTATTATAATTGGAGGATTTGGAAACTGACTTGTCCCATTAATATTAGGATCCCCTGATATAGCATTCCCACGAATAAATAATTTAAGATTCTGATTTTTACCTCCTTCCTTAATTTTTCTTTTATTAAGAAGAATAACCAATTCAGGAGCTGGCACTGGTTGAACTGTATATCCTCCTTTATCTTCTAATTTATCCCATGCAGGTAGATCTGTTGATTTAACTATTTTTTCTTTACATATAGCAGGAATTTCATCAATTTTAGGAGCTATTAATTTTATCTCAACAATTATAAATATAAAATTTAAAAATTTAAATTTCGAAATTATTCCATTATTTGTTTGATCAATTTTAATTACTGCAGTTTTATTACTTCTATCTCTCCCAGTTTTAGCAGGAGCAATTACTATATTATTAACTGATCGAAATTTAAATACATCCTTTTTTGATCCAGCTGGAGGGGGCGATCCAATTTTATATCAACACTTATTT
>Hydropsychidae(6.13)|INDOBIOSYS-CCDB26127-H05
AACTTTATATTTCATATTAGGAATCTGATCAGGATTAATCGGATCTTCCCTTAGATTAATCATTCGGACTGAACTAAGAAGACCTGGATTTTTTATCGGAAACGATCAAATTTACAATGTTATAGTCACAGCCCACGCTTTCATCATAATTTTCTTTATAGTAATACCAATTATAATCGGAGGATTTGGAAACTGACTAGTACCTCTTATATTGGGATCACCAGATATAGCATTCCCTCGAATAAACAATATAAGATTCTGATTTCTTCCCCCCTCACTAACTTTATTAATTTCAAGAAGATTAATTAACTCAGGAGCCGGAACTGGTTGAACAGTTTACCCCCCCCTATCATCCAATCTATCTCATCTGGGATCTTCAGTTGATCTAACCATTTTTTCCCTTCATCTTGCAGGRATTTCCTCCATTCTTGGAGCAGTAAACTTCGTTACTACGATCCTTAACATAAAATTCTTCTTTTTAAATTACGATATAATCCCTCTTTTTGTATGATCTGTTCTCRTTACGGCCGTTCTACTGCTTCTATCCCTACCCGTTCTAGCANGAGCCATTACAATACTCCTTACAGACCGAAACTTAAACACATCTTTCTTTGATCCCGCAGGAGGGGGTGATCCMATTCTATACCAACACTTATTC
>Hydropsychidae(6.20)|INDOBIOSYS-CCDB24595-C03
AACTTTATATTTCATATTAGGAATCTGATCAGGATTAATCGGATCTTCCCTTAGATTAATCATTCGGACTGAACTAAGAAGACCTGGGTTTTTTATCGGAAACGATCAAATTTACAATGTTATAGTCACAGCCCACGCTTTCATCATAATTTTCTTTATAGTAATACCAATTATAATCGGAGGATTTGGAAATTGACTAGTACCTCTTATATTGGGATCACCAGATATGGCATTCCCTCGAATAAACAATATAAGATTCTGATTTCTTCCCCCCTCACTAACTTTATTAATTTCAAGAAGATTAATTAACTCAGGAGCCGGAACTGGTTGAACAGTTTACCCCCCCCTATCATCCAATCTATCTCATCTGGGATCTTCAGTCGACCTAACCATTTTTTCCCTTCATCTTGCAGGAATTTCCTCCATTCTTGGAGCAGTAAACTTCATTACAACAATCCTTAACATAAAATTCTTCAATTTAAATTACGATATAATCCCTCTTTTTGTTTGATCTGTTCTCATTACAGCCGTTCTACTGCTTCTATCCCTACCCGTTCTAGCAGGAGCCATTACAATACTCCTTACAGACCGAAACCTAAACACATCTTTCTTTGATCCCGCAGGAGGGGGTGATCCAATTCTATACCAACACTTATTC
>Hydropsychidae(9.1)|INDOBIOSYS-CCDB24595-D02
TACCTTATACTTTATATTTGGTATTTGGTCAGGAATAATTGGATCTTCCATAAGATTTATTATTCGAATAGAATTAAGAACTCCAGGAAGATTTATTGGTAATGATCAAATTTATAATGTAGTTGTAACCTCTCATGCTTTTATCATAATTTTTTTTATAGTTATACCAATTATAATTGGTGGTTTTGGAAATTGACTCGTCCCACTAATATTAGGTTCTCCTGATATAGCTTTCCCACGAATAAATAATTTAAGATTTTGATTCCTACCACCTTCTTTAATTTTTCTTTTATTAAGAAGAATAACTAATTCAGGAGCTGGAACTGGTTGAACTGTTTATCCCCCATTATCTTCTAATTTATCTCACGCAGGAAGCTCTGTAGATTTAACTATTTTTTCTCTTCATATAGCAGGTATCTCCTCAATTTTAGGAGCTATTAATTTTATTTCAACAATTATAAACATAAAATTCAAAAATCTAAATTTCGAAATTATTCCATTATTCGTTTGATCAATTTTAATTACTGCAGTATTATTACTTTTATCTCTTCCTGTTCTAGCTGGAGCTATTACCATATTATTAACAGATCGAAATTTAAATACTTCCTTTTTCGACCCAGCAGGAGGAGGAGATCCAATTTTATATCAACACTTATTT
>Hydropsychidae(9.7)|INDOBIOSYS-CCDB24595-C10
TACCTTATACTTTATATTTGGTATTTGATCAGGAATAATTGGATCTTCCATAAGATTTATTATTCGAATAGAATTAAGAACTCCAGGAAGATTTATTGGTAATGATCAAATTTATAATGTAGTTGTAACCTCTCATGCTTTTATCATAATTTTTTTTATAGTTATACCAATTATAATTGGTGGTTTTGGAAATTGACTCGTCCCACTAATATTAGGTTCTCCTGATATAGCTTTCCCACGAATAAATAATTTAAGATTTTGATTCCTACCACCTTCTTTAATTTTTCTTTTATTAAGAAGAATAACTAATTCAGGAGCTGGAACTGGTTGAACTGTTTATCCCCCATTATCTTCTAATTTATCTCACGCAGGAAGCTCTGTAGATTTAACTATTTTTTCTCTTCATATAGCAGGTATCTCCTCAATTTTAGGAGCTATTAATTTTATTTCAACAATTATAAACATAAAATTCAAAAATTTAAATTTCGAAATTATTCCATTATTCGTTTGATCAATTTTAATTACTGCAGTATTATTACTTTTATCTCTTCCTGTTCTAGCTGGAGCTATTACCATATTATTAACAGATCGAAATTTAAATACTTCCTTTTTCGACCCAGCAGGAGGAGGTGATCCAATTTTATATCAACACTTATTT
>Hydropsychidae|INDOBIOSYS-CCDB26178-E12
-ACTCTTTATTTTATATTTGGAATTTGATCAGGAATTGTTGGGTCATCTCTAAGATTTCTTATTCGAATCGAACTAAGTGCACCAGGTTCATTAATTGGAAATGATCAAATCTATAATGTAATTGTTACTTCCCATGCTTTTATTATAATTTTTTTTATAGTGATACCTATCATAATTGGAGGATTTGGAAACTGATTAGTTCCATTAATACTTGGATCTCCAGATATAGCTTTTCCTCGAATAAATAATCTAAGATTTTGGTTTTTACCACCATCTTTAATTTTACTATTATTAAGAAGATTAACTAATTCAGGAGCAGGAACAGGTTGAACTATTTATCCCCCTCTTTCTTCAAATTTATCCCATTTAGGAAGATCTGTTGATCTTACTATTTTTTCTCTTCACTTAGCTGGTATCTCTTCAATTTTAGGAGCTATTAATTTTATTTCTACTTCTTTTAATATAAAATTAAATAAATTAAATTATGAAATTTTACCTCTTTTTATTTGATCAGTAGCAATTACAGCTTTACTTCTTTTATTATCACTACCAGTATTGGCTGGAGCTATTACAATATTATTAACTGATCGAAATTTAAATACTTCATTTTTTGACCCTGCTGGAGGAGGAGATCCTATTTTATATCAACACTTA---
>Hydroptilidae|INDOBIOSYS-CCDB30314-B08
-ACTCTATATTTTATTTTTGGATTTTGAGCTAGAATAGTTGGGATATCTTTAAGATATTTAATTCGGGTTGAATTAAGATCTGCAGGATATTTAATTGGAAATGATCAAATTTATAACGTTATTGTAACTGCTCATGCGTTTGTAATAATTTTCTTTTTTGTTATACCAATTTTAATTGGAGGATTTGGAAATTGACTCGTTCCTTTAATATTAGGATCACCAGATATGGCTTTTCCTCGAATAAATAATATAAGATTTTGATTTCTTCCCCCTTCAATTATTTTATTAATTATTGGTTCAGCTACAGGGATAGGGGCAGGAACAGGATGAACAGTATATCCTCCTTTAGCTTCTAATTTAGCTCATAGAGGAGCATCAGTTGATTTAACTATTTTTTCTTTGCATTTAGCAGGAATTTCTTCTATTTTAGGGGCTGTTAATTTTATTTCTACTATTTTAAATATAAAACCTTTAAATATAGGATATGAACAAATACCTCTTTTTGTTTGGTCTGTTTTTATTACAGCAATTTTACTTTTACTTTCACTTCCCGTATTAGCAGGAGCAATTACTATACTTTTAACAGATCGAAATTTAAATACATCTTTTTTTGACCCTATTGGAGGAGGAGATCCTATTTTATACCAACATTTA---
>Lepidostoma diehli|INDOBIOSYS-CCDB30314-C02
-ACAATCTATTTTATTTTCGGCATATGATCAGGAATAGTTGGAACTTCTTTAAGAATAATTATTCGCACAGAGTTATCAACCCCTCAATCTTTAATTATAAATGATCAAATTTATAATGTCCTAGTAACAGCCCATGCATTTATTATAATTTTCTTTATAGTTATACCTATTATAATTGGTGGATTCGGAAACTGACTAGTACCCCTTATAATCGGAGCTCCAGATATAGCTTTCCCCCGAATAAATAATATAAGATTCTGACTTTTACCCCCCTCTTTAAATTTTCTTTTAATTAGATCAATTGTAGAAAGAGGCACAGGAACCGGATGAACAGTTTACCCCCCTCTTTCAGCTAATATCGCTCACGCTGGTAGTTCAGTTGATATCTCTATTTTTTCTTTACATTTAGCAGGAATCTCCTCTATTCTAGGAGCCATTAATTTTATTTCTACTACTATTAATATACGATCTCCTTTAATCTACTTAGACCGTATACCTCTATTTGTTTGATCAGTAGCTATTACTGCTTTATTACTTTTACTATCTCTCCCTGTATTAGCAGGAGCTATTACTATACTTCTTACCGATCGTAATTTAAATACTTCCTTTTTTGATCCCTCAGGAGGGGGAGACCCTATCTTATATCAACATTTA---
>Lepidostoma diehli|INDOBIOSYS-CCDB30314-C09
-ACAATCTATTTTATTTTTGGTATATGATCAGGTATGGTGGGAACTTCCCTAAGAATAATTATTCGTACAGAATTATCTACCCCCCAATCTCTAATTATAAATGATCAAATTTATAATGTTTTAGTAACAGCCCATGCATTTATTATAATTTTTTTTATAGTTATACCCATCATAATTGGAGGTTTTGGAAATTGATTAGTACCATTAATAATCGGAGCTCCCGATATAGCCTTCCCCCGAATAAACAATATAAGATTTTGACTTTTGCCCCCTTCCTTAAATTTTCTCTTAATTAGATCAATCGTAGAAAGAGGGACAGGTACTGGTTGAACAGTTTATCCCCCTCTTTCAGCTAATATTGCCCATGCTGGTAGATCTGTAGATATCTCCATTTTTTCTCTACATTTAGCTGGAATTTCATCTATTTTAGGAGCTATTAATTTTATTTCCACAACTATTAATATACGATCTTCATTAATCTATTTAGACCGAATACCTCTATTCGTTTGATCAGTAGCTATTACTGCTTTATTACTTTTACTTTCTTTACCTGTATTAGCAGGAGCTATTACCATACTTCTTACTGACCGTAATTTAAATACTTCTTTTTTTGACCCCTCAGGAGGGGGAGACCCTATTTTATACCAACATTTA---
>Lepidostoma jacobsoni|INDOBIOSYS-CCDB30314-G11
-ACAATCTATTTTATTTTTGGTATATGATCAGGTATGGTGGGAACTTCCCTAAGAATAATTATTCGTACAGAATTATCTACCCCCCAATCTCTAATTATAAATGATCAAATTTATAATGTTTTAGTAACAGCCCATGCATTTATTATAATTTTTTTTATAGTTATACCCATCATAATTGGAGGTTTTGGAAATTGATTAGTACCATTAATAATCGGAGCTCCCGATATAGCCTTCCCCCGAATAAACAATATAAGATTTTGACTTTTGCCCCCTTCCTTAAATTTTCTCTTAATTAGATCAATCGTAGAAAGAGGGACAGGTACTGGTTGAACAGTTTATCCCCCTCTTTCAGCTAATATTGCCCATGCTGGTAGATCTGTAGATATCTCCATTTTTTCTCTGCATTTAGCTGGAATTTCATCTATTTTAGGAGCTATTAATTTTATTTCCACAACTATTAATATACGATCTTCATTAATCTATTTAGACCGAATACCTCTATTCGTTTGATCAGTAGCTATTACTGCTTTATTACTTTTACTTTCTTTACCTGTATTAGCAGGAGCTATTACCATACTTCTTACTGACCGTAATTTAAATACTTCTTTTTTTGACCCCTCAGGAGGGGGAGACCCTATTTTATACCAACATTTA---
>Lepidostoma longipennis|INDOBIOSYS-CCDB30314-E03
-ACAATCTATTTCATTTTTGGTATATGATCAGGTATGGTAGGAACTTCTCTTAGAATAATTATTCGCACAGAATTATCAACTCCTCAATCTTTAATTATAAATGATCAAATTTATAATGTTTTAGTAACAGCCCATGCATTTATTATAATTTTCTTTATAGTTATGCCCATCATAATCGGAGGATTTGGAAATTGATTAGTGCCATTAATAATCGGGGCTCCAGATATAGCTTTTCCTCGAATAAATAATATAAGATTTTGACTTTTACCCCCTTCTTTAAATTTTCTATTAATTAGATCAATTGTAGAAAGAGGAACAGGTACCGGTTGAACCGTTTACCCCCCTCTCTCAGCTAATATTGCTCATGCTGGTAGATCCGTAGATATCTCTATTTTTTCTTTACATTTAGCCGGAATTTCATCTATTTTAGGGGCTATTAATTTTATTTCCACAACTATTAATATGCGATCCCCATTAATTTACCTAGATCGTATGCCCCTATTTGTCTGATCAGTAGCCATTACTGCTTTATTACTTTTACTTTCTTTACCTGTATTAGCAGGAGCTATCACCATACTTCTTACTGACCGTAATTTAAATACTTCTTTCTTTGATCCATCAGGAGGGGGAGACCCAATCTTATACCAACACTTA---
>Lepidostoma sp.|INDOBIOSYS-CCDB26180-F06
-ACAATCTATTTTATTTTTGGTATATGATCAGGTATGGTAGGAACTTCCCTAAGAATAATTATTCGTACAGAATTATCTACCCCCCAATCTCTAATTATAAATGATCAGATTTATAATGTTTTAGTAACAGCCCATGCATTTATTATAATTTTTTTTATAGTTATACCCATCATAATTGGAGGTTTTGGAAATTGATTAGTACCATTAATAATCGGAGCTCCCGATATAGCCTTCCCCCGAATAAACAATATAAGATTTTGACTTTTGCCCCCTTCCTTAAATTTTCTCTTAATTAGATCAATCGTAGAAAGAGGGACAGGTACTGGTTGAACAGTTTATCCCCCTCTTTCAGCTAATATTGCCCATGCTGGTAGATCTGTAGATATCTCCATTTTTTCTTTGCATTTAGCTGGAATTTCATCTATTTTAGGAGCTATTAATTTTATTTCCACAACTATTAATATACGATCTTCATTAATCTATTTAGACCGAATACCTCTATTCGTTTGATCAGTAGCTATTACTGCTTTATTACTTTTACTTTCTTTACCTGTATTAGCAGGAGCTATTACCATACTTCTTACTGACCGTAATTTAAATACTTCTTTTTTTGACCCCTCAGGGGGGGGAGACCCTATTTTATACCAACATTTA---
>Lepidostoma sp.|INDOBIOSYS-CCDB26180-F08
-ACAATCTATTTTATTTTTGGTATATGATCAGGTATGGTGGGAACTTCCCTAAGAATAATTATTCGTACAGAATTATCTACCCCCCAATCTCTAATTATAAATGATCAAATTTATAATGTTTTAGTAACAGCCCATGCATTTATTATAATTTTTTTTATAGTTATACCCATCATAATTGGAGGTTTTGGAAATTGATTAGTACCATTAATAATCGGAGCTCCCGATATAGCCTTCCCCCGAATAAACAATATAAGATTTTGACTTTTGCCCCCTTCCTTAAATTTTCTCTTAATTAGATCAATCGTAGAAAGAGGGACAGGTACTGGTTGAACAGTTTATCCCCCTCTTTCAGCTAATATTGCCCATGCTGGTAGATCTGTAGATATCTCCATTTTTTCTCTGCATTTAGCTGGAATTTCATCTATTTTAGGAGCTATTAATTTTATTTCCACAACTATTAATATACGATCTTCATTAATCTATTTAGACCGAATACCTCTATTCGTTTGATCAGTAGCTATTACTGCTTTATTACTTTTACTTTCTTTACCTGTATTAGCAGGAGCTATTACCATACTTCTTACTGACCGTAATTTAAATACTTCTTTTTTTGACCCCTCAGGGGGGGGAGACCCTATTTTATACCAACATTTA---
>Lepidostoma sp.|INDOBIOSYS-CCDB26180-F09
-ACAATCTATTTTATTTTCGGCATATGATCAGGAATAGTTGGAACTTCTTTAAGAATAATTATTCGCACAGAGTTATCAACCCCTCAATCTTTAATTATAAATGATCAAATTTATAATGTCCTAGTAACAGCTCATGCATTTATTATAATTTTCTTTATAGTTATACCTATTATAATTGGTGGATTCGGAAACTGACTAGTACCCCTTATAATCGGAGCTCCAGATATAGCTTTCCCCCGAATAAATAATATAAGATTCTGACTTTTACCCCCCTCTTTAAATTTTCTTTTAATTAGATCAATTGTAGAAAGAGGCACAGGAACCGGATGAACAGTTTACCCCCCTCTTTCAGCTAATATCGCTCACGCTGGTAGTTCAGTTGATATCTCTATTTTTTCTTTACATTTAGCAGGAATCTCCTCTATTCTAGGAGCCATTAATTTTATTTCTACTACTATTAATATACGATCTCCTTTAATCTACTTAGACCGTATACCTCTATTTGTTTGATCAGTAGCTATTACTGCTTTATTACTTTTACTATCTCTCCCTGTATTAGCAGGAGCTATTACTATACTTCTTACCGATCGTAATTTAAATACTTCCTTTTTTGATCCCTCAGGAGGGGGAGACCCTATCTTATATCAACATTTA---
>Lepidostoma sp.|INDOBIOSYS-CCDB30314-E08
-ACAATCTATTTTATCTTCGGGATATGATCAGGAATGATCGGCACTTCTTTAAGAGTAATTATTCGTACAGAACTCTGTACACCTCAATCTTTAATTATAAATGATCAAATTTATAATGTACTAGTTACAGCTCACGCATTTATCATAATTTTCTTTATAGTAATACCAATTATAATTGGAGGATTCGGAAACTGACTAGTTCCCTTAATAATTGGAGCTCCTGACATAGCTTTCCCCCGAATAAATAATATAAGATTTTGACTTCTTCCCCCCTCATTAAATTTCTTATTAATAAGATCCTTAGTAGAAAGAGGTACCGGTACTGGTTGAACAGTATACCCCCCCTTATCTTCTAATATTGCACATGCTGGCAGATCTGTAGATATTTCTATTTTTTCTTTACATCTAGCTGGAATTTCTTCAATTCTAGGAGCAATTAATTTTATTTCAACTACTATTAATATACGATCTTCTCTAATTTACCTAGATCGTATACCCCTATTTGTTTGATCTGTAGCTATCACTGCTCTTTTACTTTTACTTTCATTACCAGTATTAGCTGGTGCTATTACTATACTTTTAACTGACCGAAATTTAAATACTTCATTTTTTGACCCTTCGGGGGGAGGAGATCCCATTCTATACCAACATTTA---
>Lepidostomatidae(15.10)|INDOBIOSYS-CCDB25378-C04
AACAATCTATTTTATTTTTGGTATATGATCAGGTATGGTAGGAACTTCCCTAAGAATAATTATTCGTACAGAATTATCTACCCCCCAATCTCTAATTATAAATGATCAAATTTATAATGTTTTAGTAACAGCCCATGCATTTATTATAATTTTTTTTATAGTTATACCCATCATAATTGGAGGTTTTGGAAATTGATTAGTACCATTAATAATCGGAGCTCCCGATATAGCCTTCCCCCGAATAAACAATATAAGATTTTGACTTTTGCCCCCTTCCTTAAATTTTCTCTTAATTAGATCAATCGTAGAAAGAGGGACAGGTACTGGTTGAACAGTTTATCCCCCTCTTTCAGCTAATATTGCCCATGCTGGTAGATCTGTAGATATCTCCATTTTTTCTTTGCATTTAGCTGGAATTTCATCTATTTTAGGAGCTATTAATTTTATTTCCACAACTATTAATATACGATCTTCATTAATCTATTTAGACCGAATACCTCTATTCGTTTGATCAGTAGCTATTACTGCTTTATTACTTTTACTTTCTTTACCTGTATTAGCAGGAGCTATTACCATACTTCTTACTGACCGTAATTTAAATACTTCTTTTTTTGACCCCTCAGGGGGGGGAGACCCTATTTTATACCAACATTTATTT
>Lepidostomatidae(15.3)|INDOBIOSYS-CCDB24595-F01
AACAATCTATTTTATTTTTGGTATATGATCAGGTATGGTAGGAACTTCCCTAAGAATAATTATTCGTACAGAATTATCTACCCCCCAATCTCTAATTATAAATGATCAAATTTATAATGTTTTAGTAACAGCCCATGCATTTATTATAATTTTTTTTATAGTTATACCCATCATAATTGGAGGTTTTGGAAATTGATTAGTACCATTAATAATCGGAGCTCCCGATATAGCCTTCCCCCGAATAAACAATATAAGATTTTGACTTTTGCCCCCTTCCTTAAATTTTCTCTTAATTAGATCAATCGTAGAAAGAGGGACAGGTACTGGTTGAACAGTTTATCCCCCTCTTTCAGCTAATATTGCCCATGCTGGTAGATCCGTAGATATCTCCATTTTTTCTCTGCATTTAGCTGGAATTTCATCTATTTTAGGAGCTATTAATTTTATTTCCACAACTATTAATATACGATCTTCATTAATCTATTTAGACCGAATACCTCTATTCGTTTGATCAGTAGCTATTACTGCTTTATTACTTTTACTTTCTTTACCTGTATTAGCAGGAGCTATTACCATACTTCTTACTGACCGTAATTTAAATACTTCTTTTTTTGACCCCTCAGGGGGGGGAGACCCTATTTTATACCAACATTTATTT
>Lepidostomatidae(15.5)|INDOBIOSYS-CCDB25378-F03
------------------------------------------------------------------------------TACCCCCCAAACTCTAATTATAAATGATCAAATTTATAATGTTTTAGTAACAGCCCATGCATTTATTATAATTTTTTTTATAGTTATACCCATCATAATTGGAGGTTTTGGAAATTGATTAGTACCATTAATAATCGGAGCTCCCGATATAGCCTTCCCCCGAATAAACAATATAAGATTTTGACTTTTGCCCCCTTCCTTAAATTTTCTCTTAATTAGATCAATCGTAGAAAGAGGGACAGGTACTGGTTGAACAGTTTATCCCCCTCTTTCAGCTAATATTGCCCATGCTGGTAGATCTGTAGATATCTCCATTTTTTCTTTGCATTTAGCTGGAATTTCATCTATTTTAGGAGCTATTAATTTTATTTCCACAACTATTAATATACGATCTTCATTAATCTATTTAGACCGAATACCTCTATTCGTTTGATCAGTAGCTATTACTGCTTTATTACTTTTACTTTCTTTACCTGTATTAGCAGGAGCTATTACCATACTTCTTACTGACCGTAATTTAAATACYTCTTTTTTTGACCCTCVGGGGGGGGGAGRCCCTATTTTATACCAACATTTA---
>Lepidostomatidae(20.9.I)|INDOBIOSYS-CCDB24595-H02
AACAATCTATTTTATTTTTGGTATATGATCAGGTATAGTAGGAACTTCCCTAAGAATAATTATTCGTACAGAATTATCTACCCCCCAATCTCTAATTATAAATGATCAAATTTATAATGTTTTAGTAACAGCCCATGCATTTATTATAATTTTTTTTATAGTTATACCCATCATAATTGGAGGTTTTGGAAATTGATTAGTACCATTAATAATCGGAGCTCCCGATATAGCCTTCCCCCGAATAAACAATATAAGATTTTGACTTTTACCCCCTTCCTTAAATTTTCTCTTAATTAGATCAATCGTAGAAAGAGGGACAGGTACTGGTTGAACAGTTTATCCCCCTCTTTCAGCTAATATTGCCCATGCTGGTAGATCCGTAGATATCTCCATTTTTTCTCTACATTTAGCTGGAATTTCATCTATTTTAGGAGCTATTAATTTTATTTCCACAACTATTAATATACGATCTTCATTAATCTATTTAGACCGAATACCTCTATTCGTTTGATCAGTAGCTATTACTGCTTTATTACTTTTACTTTCTTTACCTGTATTAGCAGGAGCTATTACCATACTTCTTACTGACCGTAATTTAAATACTTCTTTTTTTGACCCCTCAGGGGGGGGAGACCCTATTTTATACCAACATTTATTT
>Lepidostomatidae(20.9.II)|INDOBIOSYS-CCDB24595-H03
AACAATCTATTTTATCTTCGGAATATGATCAGGAATGGTCGGCACTTCTTTAAGAGTAATTATCCGTACAGAACTCTGTACACCTCAATCTTTAATTATAAATGATCAAATTTATAATGTATTAGTTACAGCTCACGCATTTATCATAATTTTCTTTATAGTAATACCAATTATAATCGGAGGATTTGGAAACTGACTAGTTCCTTTAATAATTGGAGCTCCTGACATAGCTTTTCCCCGAATAAATAATATAAGATTTTGACTTCTTCCCCCCTCATTAAATTTCTTATTAATAAGATCCTTAGTAGAAAGAGGCACTGGTACTGGTTGAACAGTATACCCCCCCTTATCTGCTAATATCGCGCATGCTGGCAGATCTGTAGATATCTCTATTTTTTCATTACATTTAGCTGGAATTTCTTCAATTCTAGGAGCAATTAATTTTATTTCAACTACTATTAATATACGATCTTCTCTAATTTACCTAGATCGTATACCCCTATTTGTTTGATCTGTAGCTATCACTGCCCTTTTACTTTTACTTTCATTACCAGTATTAGCTGGTGCTATTACTATACTTTTAACTGACCGAAATTTAAATACTTCATTTTTTGACCCTTCAGGGGGCGGAGACCCCATTCTATACCAACATTTATTT
>Leptoceridae (20.2)|INDOBIOSYS-CCDB26127-H02
AACTTTATATTTTTTATTTGGCATGTGATCAGGACTCTTAGGAACTTCTCTTAGAGTACTAATTCGAACAGAACTAGGAATAACAGGAGCCTTAATTAAAAATGATCAAATTTATAATGTATTAGTTACAGCTCATGCTTTTATTATAATTTTTTTTATGGTAATACCAATCATAATCGGTGGATTCGGAAACTGATTAGTTCCCCTAATACTATCAGCTCCTGATATAGCATTCCCCCGTATAAATAATATAAGATTTTGACTCCTTCCACCATCACTAAACTTTCTTCTTCTTTCTAGAATTGTAGAAAGAGGAACGGGAACAGGCTGAACTGTATACCCCCCCTTAGCAAGCACCATTGGTCATTTAGGAAGATCAGTAGATCTCTCAATTTTTTCTCTTCACATAGCAGGTATTTCATCCATTTTAGGAGCTATTAATTTTATTACTACCTGCATAAGAATAAAACCTATTAGCATACTTTTAGATCAAATACCTTTATTTGTATGATCAGTTCTTATTACAGCTATTTTATTACTTCTTTCCTTACCCGTATTAGCAGGTGCAATCAC-------------------------------------------------------------------------------------
>Leptoceridae (6.12)|INDOBIOSYS-CCDB25378-F10
AACTTTATATTTTATTTTTGGTATTTGATCAGGATTATTAGGAACTTCTCTTAGAGTAATTATTCGAACAGAACTAAGAATACCAAGATCATTAATTAAAAATGATCAAATTTATAATACATTAGTAACAGCTCATGCTTTTATTATAATTTTTTTTATAGTAATACCTATTATAATTGGAGGATTTGGAAATTGATTAATTCCCTTAATAATTGGAGCCCCTGATATAGCCTTTCCACGAATAAACAATATGAGATTCTGATTACTCCCCCCTTCATTAAATTTTTTATTAATAAGAAGATTAATTGAAAGAGGTACCGGAACTGGTTGAACAGTATACCCGCCATTAGCTAGAAATATTGCTCATATAGGAAAATCAGTTGATTTATCAATTTTTTCTCTTCACATGGCGGGTATTTCATCTATCTTAGGTGCTATTAATTTTATTACAACTTGTTTAAACATAAAACTTAAAAATATAAAATTAGATCAATTATCTTTATTTGTTTGATCTGTTATAATTACAGCTTTATTATTACTATTATCTTTACCTGTATTAGCAGGGGCTATTACTATACTTTTAACAGATCGAAATTTAAATACCTCATTTTTTGACCCAGCTGGAGGTGGAGACCCTATTTTATATCAACATTTATTT
>Leptoceridae (6.3)|INDOBIOSYS-CCDB25378-E03
AACTTTATATTTTATTTTTGGTATTTGATCAGGATTATTAGGAACTTCTCTTAGAGTAATTATTCGAACAGAACTAAGAATACCAAGATCATTAATTAAAAATGATCAAATTTATAATACATTAGTAACAGCTCATGCTTTTATTATAATTTTTTTTATAGTAATACCTATTATAATTGGAGGATTTGGAAATTGATTAATTCCCTTAATAATTGGAGCCCCTGATATAGCCTTTCCACGAATAAACAATATGAGATTCTGGTTACTCCCCCCTTCATTAAATTTTTTATTAATAAGAAGATTAATTGAAAGAGGTACCGGAACTGGTTGAACAGTATACCCGCCATTAGCTAGAAATATTGCTCATATAGGAAAATCAGTTGATTTATCAATTTTTTCTCTTCACATGGCGGGTATTTCATCTATCTTAGGTGCTATTAATTTTATTACAACTTGTTTAAACATAAAACTTAAAAATATAAAATTAGATCAATTATCTTTATTTGTTTGATCTGTTATAATTACAGCTTTATTATTACTATTATCTTTACCTGTATTAGCAGGGGCTATTACTATACTTTTAACAGATCGAAATTTAAATACCTCATTTTTTGATCCAGCTGGAGGTGGAGACCCTATTTTATATCAACATTTATTT
>Leptoceridae(3.3)|INDOBIOSYS-CCDB25378-D03
-----------------------------------------------------------------------------------------CCTTAATTAAAAATGATCAAATTTATAATACACTAGTAACAGCTCACGCATTTATTATAATTTTTTTTATAGTTATACCTATTATAATTGGAGGGTTTGGAAATTGACTTATCCCCTTAATAATTGGGGCCCCCGATATAGCTTTCCCACGAATAAATAATATAAGATTTTGATTACTTCCCCCTTCATTAAATTTTCTATTACTTAGAAGATTAATTGAAAGAGGAACTGGAACAGGTTGAACAGTATACCCCCCCTTAGCTGCCAATATTGCCCACATAGGGAAATCAGTAGATTTATCTATTTTTTCTCTACACATAGCAGGCATCTCATCCATTCTAGGAGCTATTAATTTTATTACTACATGTCTTAATATAAAACTTAAAAGAATAAAATTAGACCAACTACCTTTATTTGTCTGATCTGTAATAATTACGGCTTTATTATTATTATTATCTTTACCAGTTCTTGCCGGAGCAATTACAATACTACTAACTGACCGAAACTTAAATACATCTTTTTTTGACCCAGCAGGAGGAGGGGACCCTATTCTTTATCAACATTTATTT
>Leptoceridae(6.3.III)|INDOBIOSYS-CCDB25378-G10
AACTTTATATTTTATTTTTGGTATTTGATCAGGATTATTAGGAACTTCTCTTAGAGTAATTATTCGAACAGAACTAAGAATACCAAGATCATTAATTAAAAATGATCAAATTTATAATACATTAGTAACAGCTCATGCTTTTATTATAATTTTTTTTATAGTAATACCTATTATAATTGGAGGATTTGGAAATTGATTAATTCCCTTAATAATTGGAGCCCCTGATATAGCCTTTCCACGAATAAACAATATGAGATTCTGATTACTCCCTCCTTCATTAAATTTTTTATTAATAAGAAGATTAATTGAAAGAGGTACCGGAACTGGTTGAACAGTATACCCGCCATTAGCTAGAAATATTGCTCATATAGGAAAATCAGTTGATTTATCAATTTTTTCTCTTCACATGGCGGGTATTTCATCTATCTTAGGTGCTATTAATTTTATTACAACTTGTTTAAACATAAAACTTAAAAATATAAAATTAGATCAATTATCTTTATTTGTTTGATCTGTTATAATTACAGCTTTATTATTACTATTATCTTTACCTGTATTAGCAGGGGCTATTACTATACTTTTAACAGATCGAAATTTAAATACCTCATTTTTTGACCCAGCTGGAGGTGGAGACCCTATTTTATATCAACATTTATTT
>Leptoceridae(7.1)|INDOBIOSYS-CCDB25378-C07
----------------------------------------------------------------------------------------TCTTTAATTGGAAATGATCAAATTTATAATGTTCTTGTCACAGCTCATGCTTTTATTATAATTTTTTTCATAGTAATACCTATTATAATCGGAGGCTTTGGAAATTGATTAATTCCTCTAATATTAGGAGCCCCCGATATAGCCTTTCCTCGTATAAATAATATGAGATTTTGACTTCTACCTCCTTCTTTAAATTTTTTAATTCTAAGAAGATTAGTAGAAAACGGAACAGGAACCGGATGAACAGTTTACCCTCCTTTAGCAAGAAATATTGGTCATATAGGAAGATCTGTTGATCTTTCTATTTTTTCTTTACMTATAGCAGGAATTWCATCAATTTTAGGAGCAATCAATTTTATTACAACTTGTATTAGAATAAAACCTCAMGGTATACTATTAGATCAAATACCCTTATTTGTATGATCCACTTTAATTACTGCTTTACTTTTACTGTTATCTTTACCTGTATTAGCAGGTGCTATTACAATATTATTAACAGATCGTAATTTAAATACTTCTTTTTTTGACCCAGCAGGTGGAGGAGACCCAATTCTCTACCAACATTTATTT
>Leptoceridae(9.2.III)|INDOBIOSYS-CCDB25378-F04
AACATTATATTTTATCTTTGGAATTTGATCAGGATTACTAGGAACATCCTTAAGAATTTTAATTCGTACAGAACTCGGAACTATTAATTCTCTTATTAATAATGATCAGACTTACAATGTTTTAGTGACAGCTCACGCTTTTATTATAATTTTTTTTATAGTTATACCAGTTATAATTGGGGGATTTGGAAACTGACTAGTCCCGTTAATATTGGGGGCCCCTGACATAGCCTTCCCTCGAATAAATAATATAAGATTTTGACTTTTACCACCATCATTAAATTTCTTACTATTAAGAAGAATAGTCGAAAATGGAACAGGCACTGGTTGAACAGTTTATCCACCTTTGGCAAGAAATATCAGTCATATGGGATCTTCTGTGGACTTATCAATTTTTTCTTTACATATAGCTGGAATCTCTTCAATTTTAGGAGCTATTAATTTTATTACAACTTGTATAAGTATAAAACCTAAAAGCATACTTTTAGATCAGATACCTCTTTTCGTATGATCTGTCTTAATTACTGCTCTTCTTCTTTTACTATCTTTACCAGTTTTAGCAGGAGCTATCACTATACTTTTAACAGATCGAAACCTTAATACTTCTTTTTTTGATCCAGCTGGGGGAGGTGACCCTATTCTTTATCAACATTTATTT
>Lype atnia|INDOBIOSYS-CCDB26178-D09
-ACCCTTTACTTTCTCTTCGGCATTTGATCTTCCCTACTAGGAACATCTCTAAGAATAATCATTCGTATTGAACTTAGAGCTCCAGGGGCATTAATTAATAATGATCAAATCTATAACTCAATTATTACAATTCATGCTTTTATTATAATTTTCTTTATAGTTATGCCAATTATAATTGGGGGGTTTGGAAATTGACTCGTCCCCCTTATACTCGGGGCCCCCGATATAGCTTTCCCTCGAATAAATAATCTAAGATTTTGATTTCTCCCTCCTTCATTATTTTTCTTAATTTCAAGAATATTTATAGATAATAGAGCAGGAACTGGGTGGACAGTTTACCCCCCCCTATCCAACTCTATATACCACATAGGCAAGGCCATTGATATCTCCATCTTCTCTCTTCATCTTGCAGGAATTTCATCAATCTTGGGAGCCATTAACTTCATTACTACCATTATTAATATAAAATTAAATACCGTCTCCTTTGAAATTATCCCCCTTTTTGTTTGGTCAATTGGCATTACCGCCCTTCTTTTACTCCTATCCTTGCCTGTATTAGCGGGGGCCATCACTATACTTTTAACAGACCGAAACCTTAATACCTCTTTTTTTGACCCTGCGGGAGGGGGGGATCCAATTCTATACCAACATCTT---
>Lype atnia|INDOBIOSYS-CCDB26178-D11
-ACCCTTTACTTTCTTTTCGGCATTTGATCTTCCCTACTAGGAACATCCCTAAGAATAATCATTCGTATTGAACTCAGAACTCCGGGAGCTTTAATCAATAATGATCAAATCTATAACTCAATTATTACAATTCATGCTTTTATCATAATTTTCTTTATAGTTATGCCAATTATAATCGGAGGATTTGGAAATTGACTCGTCCCCCTTATACTCGGGGCCCCCGATATGGCTTTTCCTCGAATAAATAATCTAAGATTTTGATTTCTCCCTCCTTCATTATTTTTCTTAATTTCAAGAATATTTATAGATAATAGAGCAGGAACTGGATGGACAGTTTACCCCCCTCTATCCAACTCTATATTCCACATAGGCAAAGCCATTGATATCTCCATCTTCTCCCTTCATCTTGCAGGAATTTCATCAATCTTGGGAGCCATTAACTTCATTACTACCATTATTAATATAAAATTAAATACCGTTTCCTTTGAAATCATCCCCCTTTTTGTTTGGTCAATTGGCATCACCGCCCTCCTTTTACTCCTATCCTTGCCTGTATTGGCGGGGGCCATCACTATACTTTTAACAGACCGAAACCTTAATACCTCTTTTTTCGACCCTGCAGGAGGGGGAGACCCAATTCTATATCAACATCTT---
>Oecetis kapaneus|INDOBIOSYS-CCDB26180-D05
-ACACTATACTTTATTTTTGGCAGGTGGTCAGGATTATTAGGTACTTCTTTAAGAGTTTTAATTCGAACTGAATTAGGAACAACTAAATCTCTAATTAATAACGATCAAATTTATAACGTCTTAGTTACAGCCCATGCATTTATTATAATTTTTTTTATAGTTATGCCTATTATAATTGGAGGATTTGGAAATTGACTAGTCCCTTTAATATTAGGAGCCCCTGATATAGCATTCCCTCGAATAAATAACATAAGATTCTGACTTTTACCCCCTTCTTTAAACTTTTTATTACTTAGAAGATTAGTAGAAAATGGAACAGGTACTGGATGAACAGTGTACCCTCCTCTAGCAAGAAACATTGGGCACGCCGGAAGATCTGTAGATTTATCTATTTTTTCTTTACATATAGCAGGAATTTCATCTATTTTAGGAGCCATTAACTTTATTACTACATGCTTAAGCATAAAACCTAAAAGTATATTATTAGATCAAATACCTTTATTTGTTTGATCCGTTTTAATTACAGCTTTATTATTATTACTGTCACTACCTGTACTAGCCGGAGCTATTACTATATTATTAACAGACCGAAACTTAAATACTTCTTTTTTTGATCCTGCGGGAGGAGGAGACCCTATTTTATACCAACATTTA---
>Oecetis kapaneus|INDOBIOSYS-CCDB26180-D06
-ACACTATACTTTATTTTTGGTAGGTGGTCAGGATTATTAGGTACTTCTTTAAGAGTTTTAATTCGAACTGAATTAGGAACAACTAAATCTCTAATTAATAACGATCAAATTTATAACGTCTTAGTTACAGCCCATGCATTTATTATAATTTTTTTTATAGTTATGCCTATTATAATTGGAGGATTTGGAAATTGACTAGTCCCTTTAATATTAGGAGCCCCTGATATAGCATTCCCTCGAATAAATAACATAAGATTCTGACTTTTACCCCCTTCTTTAAACTTTTTATTACTTAGAAGATTAGTAGAAAATGGAACAGGTACTGGATGAACAGTGTACCCTCCTCTAGCAAGAAACATTGGGCACGCCGGAAGATCTGTAGATTTATCTATTTTTTCTTTACATATAGCAGGAATTTCATCTATTTTAGGAGCCATTAACTTTATTACTACATGCTTAAGCATAAAACCTAAAAGTATATTATTAGATCAAATACCTTTATTTGTTTGATCCGTTTTAATTACAGCTTTATTATTATTACTGTCACTACCTGTACTAGCCGGAGCTATTACTATATTATTAACAGACCGAAACTTAAATACTTCTTTTTTTGATCCTGCGGGAGGAGGAGACCCTATTTTATACCAACATTTA---
>Oecetis oviformis|INDOBIOSYS-CCDB26180-A07
-ACACTATATTTTTTATTTGGTGTGTGGTCAGGATTACTTGGTACTTCTCTTAGAGTTTTAATTCGAACAGAATTAGGCATAACAGGAGCTCTAATTAAAAATGACCAAATCTACAATGTCTTAGTAACAGCTCATGCTTTTATTATAATTTTCTTTATGGTTATACCTATTATAATTGGAGGATTTGGTAATTGACTTGTCCCCCTAATACTCTCAACCCCTGATATAGCCTTTCCTCGCATAAATAATATAAGATTTTGACTCCTCCCCCCCTCCTTAAATTTCCTTCTTCTTTCAAGAATTGTAGAAAGTGGTACAGGAACCGGCTGAACAGTTTATCCTCCTTTAGCAAGAAATATCGGACATCTAGGAAGATCTGTCGATTTAAGAATTTTTTCACTCCATATAGCAGGAATCTCTTCTATTTTAGGAGCTATTAATTTTATTACTACCTGTTTAAGAATAAAACCTAAAAGAATACTTTTAGATCAAATACCTTTATTTGTTTGATCAGTCCTAATTACTGCTATTTTACTTTTATTATCTTTACCAGTCTTAGCCGGTGCTATTACAATACTTCTCACAGACCGCAACTTAAATACCTCCTTTTTTGACCCAGCAGGGGGTGTGGACCCTATTTTATACCAA---------
>Oecetis sp.|INDOBIOSYS-CCDB26180-B07
-ACTTTATATTTTATTTTTGGAGTTTGATCAGGACTTTTAGGAACTTCTTTAAGAGTTCTTATTCGTACAGAATTAGGCACTACTAAATCATTAATTAATAATGATCAAATTTATAATGTTCTTGTAACAGCTCATGCATTTATTATAATTTTCTTCATAGTTATACCTATTATAATCGGAGGTTTCGGAAATTGACTTGTTCCTCTAATATTAGGAGCTCCAGACATAGCATTTCCTCGTATAAATAATATAAGATTTTGACTTCTCCCCCCCTCTTTAAATTTTCTTTTATTAAGAAGTTTAGTTGAAAATGGTACAGGAACAGGATGAACAGTTTATCCTCCCTTAGCTAGAAATATTGGACACATAGGAAGATCTGTAGACTTATCAATTTTTTCTCTCCATATAGCAGGTATTTCTTCTATTTTAGGAGCTGTTAATTTTATTACAACTTGTTTAAGAATAAAACCTAAAAGTATACTTTTAGATCAAATACCTCTTTTTGTTTGATCAGTATTAATTACAGCTGTACTTTTACTTTTATCATTACCCGTACTAGCTGGAGCTATTACTATATTACTTACAGATCGAAATCTAAATACATCTTTTTTTGATCCAGCAGGGGGCGGAGACCCAATTTTATACCAACACTTA---
>Oecetis sp.|INDOBIOSYS-CCDB26180-C01
-ACACTATATTTTATTTTTGGAATTTGAGCAGGTCTTATTGGAACCTCTCTTAGTGTTATTATTCGAACAGAATTAGGAACAACAAAAGCTTTAATTGGTAATGACCAAATTTATAATGTTTTAGTTACAGCTCATGCTTTTATTATAATTTTTTTTATAGTAATGCCAATTATAATCGGAGGATTTGGAAACTGATTAATCCCTCTAATATTAGGAGCCCCTGATATAGCTTTCCCTCGTATAAATAACATAAGATTTTGACTCCTTCCCCCTTCATTAAATTTTTTATTATTAAGAAGTCTAGTTGAAAATGGAACTGGCACTGGTTGAACCGTTTACCCTCCTTTAGCAAGTAACATTGGACATATAGGAAGATCAGTAGACTTATCAATTTTTTCTTTACATATAGCCGGAATCTCCTCAATTCTAGGGGCAGTCAATTTTATTACTACTTGCATAAGTATAAAACCAAAATTTATACTTTTAGACCAAATACCTTTATTTGTTTGATCTGTATTAATTACAGCTATCTTACTTTTATTATCACTTCCTGTACTAGCTGGAGCAATTACAATATTACTAACAGACCGAAATTTAAACACCTCATTCTTTGACCCTGCTGGAGGAGGAGACCCAATCCTTTACCAACATTTA---
>Oecetis sp.|INDOBIOSYS-CCDB30314-D03
-ACACTATATTTTATTTTTGGAATTTGAGCAGGTCTTATTGGAACCTCTCTTAGTGTTATTATTCGAACAGAATTAGGGACAACAAAAGCTTTAATTGGTAATGACCAAATTTATAATGTTTTAGTTACAGCTCATGCTTTTATTATAATTTTTTTTATAGTAATGCCAATTATAATCGGAGGATTTGGAAACTGATTAATCCCTCTAATATTAGGAGTCCCTGATATAGCTTTCCCTCGTATAAATAACATAAGATTTTGACTCCTTCCCCCTTCATTAAATTTTTTATTATTAAGAAGTCTAGTTGAAAATGGAACTGGCACTGGTTGAACCGTTTACCCTCCTTTAGCAAGTAACATTGGACATATAGGAAGATCAGTAGACTTATCAATTTTTTCTTTACATATAGCCGGAATCTCCTCAATTCTAGGGGCAGTCAATTTTATTACTACTTGCATAAGTATAAAACCAAAATTTATACTTTTAGACCAAATACCTTTATTTGTTTGATCTGTATTAATTACAGCTATCTTACTTTTATTATCACTTCCTGTACTAGCTGGAGCAATTACAATATTACTAACAGACCGAAATTTAAACACCTCATTCTTTGACCCTGCTGGAGGAGGAGACCCAATCCTTTACCAACATTTA---
>Oecetis sp.|INDOBIOSYS-CCDB30314-H05
-ACTTTATATTTTATTTTTGGAATTTGATCAGGACTTTTAGGAACTTCCTTAAGAGTTCTTATTCGCACAGAATTAGGTACTACTAAATCTTTAATCAATAATGATCAAATTTATAATGTTCTTGTAACAGCTCATGCATTTATTATAATTTTCTTTATAGTTATACCTATTATAATTGGAGGTTTTGGAAATTGACTTGTTCCTTTAATATTAGGAGCTCCAGATATAGCATTTCCTCGCATAAATAATATAAGATTTTGACTCCTTCCCCCTTCTTTAAATTTTCTTTTGTTAAGAAGTTTAGTTGAAAATGGCACAGGAACAGGATGAACGGTTTATCCCCCTTTAGCAAGAAATATTGGACACATGGGAAGATCTGTCGACTTATCAATCTTTTCTCTCCATATGGCAGGCATCTCTTCTATTTTAGGAGCTGTTAATTTTATTACAACTTGCTTAAGAATAAAACCTAAAAATATACTTTTAGATCAAATACCTCTTTTTGTTTGATCAGTATTAATTACAGCAGTACTTCTACTTTTATCATTACCAGTACTAGCTGGAGCTATTACTATATTACTCACAGATCGAAACTTAAATACATCTTTTTTTGACCCAGCAGGAGGGGGAGATCCAATTTTATATCAACATTTA---
>Oecetis tripunctata|INDOBIOSYS-CCDB26180-C05
-ACTTTATATTTTATTTTTGGTAGTTGGGCTGGCTTACTTGGAACTTCTTTAAGAGTATTAATTCGTACAGAACTAGGTACAATTACATCTTTAATTGGAAATGACCAAATTTATAATGTTCTTGTCACAGCTCATGCTTTTATTATAATTTTTTTCATAGTAATACCTATTATAATCGGAGGCTTTGGAAATTGATTAATTCCTCTAATATTAGGAGCCCCCGATATAGCCTTTCCTCGTATAAATAATATGAGATTTTGACTTCTACCTCCTTCTTTAAATTTTTTAATTCTAAGAAGATTAGTAGAAAACGGAACAGGAACCGGATGAACAGTTTACCCTCCTTTAGCAAGAAATATTGGTCATATAGGAAGATCTGTTGATCTTTCTATTTTTTCTTTACATATAGCAGGAATTTCATCAATTTTAGGAGCAATCAATTTTATTACAACTTGTATTAGAATAAAACCTCAAGGTATACTATTAGATCAAATACCCTTATTTGTATGATCCACTTTAATTACTGCTTTACTTTTACTGTTATCTTTACCTGTATTAGCAGGTGCTATTACAATATTATTAACAGATCGTAATTTAAATACTTCTTTTTTTGACCCAGCAGGTGGAGGAGACCCAATTCTCTACCAACATTTA---
>Oecetis tripunctata|INDOBIOSYS-CCDB26180-C06
-ACTTTATATTTTATTTTTGGTAGTTGGGCTGGCTTACTTGGAACTTCTTTAAGAGTATTAATTCGTACAGAACTAGGTACAATTACATCTTTAATTGGAAATGATCAAATTTATAATGTTCTTGTCACAGCTCATGCTTTTATTATAATTTTTTTCATAGTAATACCTATTATAATCGGAGGCTTTGGAAATTGATTAATTCCTCTAATATTAGGAGCCCCCGATATAGCCTTCCCTCGTATAAATAATATGAGATTTTGACTTCTACCTCCTTCTTTAAATTTTTTAATTCTAAGAAGATTAGTAGAAAACGGAACAGGAACCGGATGAACAGTTTACCCTCCTTTAGCAAGAAATATTGGTCATATAGGAAGATCTGTTGATCTTTCTATTTTTTCTTTACATATAGCAGGAATTTCATCAATTTTAGGAGCAATCAATTTTATTACAACTTGTATTAGAATAAAACCTCAAGGTATACTATTAGATCAAATACCCTTATTTGTATGATCCACTTTAATTACTGCTTTACTTTTACTGTTATCTTTACCGGTATTAGCAGGTGCTATTACAATATTATTAACAGATCGTAATTTAAATACTTCTTTTTTTGACCCAGCAGGTGGAGGAGACCCAATTCTCTACCAACATTTA---
>Oecetis tripunctata|INDOBIOSYS-CCDB26180-C07
-ACTTTATATTTTATTTTTGGTAGTTGGGCTGGCTTACTTGGAACTTCTTTAAGAGTATTAATTCGTACAGAACTAGGTACAATTACATCTTTAATTGGAAATGATCAAATTTATAATGTTCTTGTCACAGCTCATGCTTTTATTATAATTTTTTTCATAGTAATACCTATTATAATCGGAGGCTTTGGAAATTGATTAATTCCTCTAATATTAGGAGCCCCCGATATAGCCTTTCCTCGTATAAATAATATGAGATTTTGACTTCTACCTCCTTCTTTAAATTTTTTAATTCTAAGAAGATTAGTAGAAAACGGAACAGGAACCGGATGAACAGTTTACCCTCCTTTAGCAAGAAATATTGGTCATATAGGAAGATCTGTTGATCTTTCTATTTTTTCTTTACATATAGCAGGAATTTCATCAATTTTAGGAGCAATCAATTTTATTACAACTTGTATTAGAATAAAACCTCAAGGTATACTATTAGATCAAATACCCTTATTTGTATGATCCACTTTAATTACTGCTTTACTTTTACTGTTATCTTTACCTGTATTAGCAGGTGCTATTACAATATTATTAACAGATCGTAATTTAAATACTTCTTTTTTTGACCCAGCAGGTGGAGGAGACCCAATTCTCTACCAACATTTA---
>Oecetis tripunctata|INDOBIOSYS-CCDB26180-E04
-ACTTTATATTTTATTTTTGGTAGTTGGGCTGGCTTACTTGGAACTTCTTTAAGAGTATTAATTCGTACAGAACTAGGTACAATTACATCTTTAATTGGAAATGATCAAATTTATAATGTTCTTGTCACAGCTCATGCTTTTATTATAATTTTTTTCATAGTAATACCTATTATAATCGGAGGCTTTGGAAATTGATTAATTCCTCTAATATTAGGAGCCCCCGATATAGCCTTTCCTCGTATAAATAATATGAGATTTTGACTTCTACCTCCTTCTTTAAATTTTTTAATTCTAAGAAGATTAGTAGAAAACGGAACAGGAACCGGATGAACAGTTTACCCTCCTTTAGCAAGAAATATTGGTCATATAGGAAGATCTGTTGATCTTTCTATTTTCTCTTTACATATAGCAGGAATTTCATCAATTTTAGGAGCAATCAATTTTATTACAACTTGTATTAGAATAAAACCTCAAGGTATACTATTAGATCAAATACCCTTATTTGTATGATCCACTTTAATTACTGCTTTACTTTTACTGTTATCTTTACCTGTATTAGCAGGTGCTATTACAATATTATTAACAGATCGTAATTTAAATACTTCTTTTTTTGACCCAGCAGGTGGAGGAGACCCAATTCTCTACCAACATTTA---
>Orthotrichia sp.(12.13)|INDOBIOSYS-CCDB25378-H01
AACATTATATTTTTYATTTGGAATTTGATCAGGAATGTTAGGAACAAGATTAAGAATTTTAATTCGAATAGAATTAAGAATTCCAGGATATTGAATTGGTAACGATCAAATTTATAATGTAATTGTAACATCTCATGCTTTTATTATAATTTTTTTTTTAGTAATACCTATAATAATTGGAGGATTTGGAAATTGATTAGTTCCCTTAATATTAGGTTGTCCAGATATAGCTTTTCCACGAATAAATAATATAAGATTTTGATTATTACCCCCATCTTTAAGATTATTAATTATAGGGGCTATAGTTGAAAATGGGGCAGGAACTGGTTGAACAGTATATCCTCCCTTATCAAGAAATATTGCTCATAGAGGAGCATCAGTAGATCTTACAATTTTTTCTTTACATTTAGCTGGAATTTCTTCTATTTTAGGGGCTGTTAATTTTATTTCTACTATTTTAAATATAAAACCATTAAATATAAAATTTGAACAAATTCCTTTATTTGTTTGATCAGTTTTCTTAACAGCTATTTTATTATTATTATCATTACCTGTTTTAGCGGGAGCTATTACTATATTATTAACAGATCGTAATTTGAATACTACATTTTTTGATCCTATAGGAGGTGGGGATCCMATTTTATATCAACATTTATTT
>Paduniella sp.|INDOBIOSYS-CCDB30314-B11
-ACATTATATTTTATTTTTGGAATTTGATCAAGACTTCTTGGAACCTCATTAAGAATATTAATTCGTATTGAACTTAGAGTCCCTAATTCTTTCCTTTATAATGATCAAATCTATAATTCTATTGTCACTATCCACGCTTTTATTATAATTTTTTTTATAGTAATACCCATTATAATCGGAGGATTCGGAAACTGACTAGTGCCTCTAATACTAGGGGCCCCAGATATAGCATTCCCACGAATAAATAATTTAAGATTTTGATTTTTACCCCCATCAATTTTATTCTTAATTTCAAGAATATTCATAGATAACAGAGCGGGAACTGGTTGAACAGTTTATCCACCTTTATCTAATAATATATTTCACATAGGAAAAGCAATTGATATTTCAATTTTTTCCCTACACTTAGCAGGAATTTCATCAATCTTAGGGGCTATTAATTTTATTACAACAATTATTAACATAAAATTAAGCTCTAAATCATTTGAAATATTATCTTTATTCGTGTGATCAATTGGTATTACTGCATTATTACTACTTTTATCTCTTCCAGTATTAGCCGGAGCAATTACAATACTATTAACTGACCGCAATTTAAATACATCTTTCTTTGACCCCGCTGGTGGGGGAGATCCTATTTTATACCAACATTTA---
>Philopotamidae(13.11)|INDOBIOSYS-CCDB25378-F02
AACACTATACTTTATTTTTGGGTTATGATCAAGAATATTAGGGTTATCTTTAAGAATACTAATTCGACTAGAATTAAGAACTCCTGGAGCTTTAATTGGAAACGATCAAATTTTTAATTCTATTGTAACCGCCCATGCATTTATTATAATTTTCTTCATAGTTATACCTATTATAATTGGGGGTTTCGGAAATTGATTAGTGCCACTAATATTAGGAGCACCAGATATGGCCTTCCCTCGAATAAATAATATAAGATTTTGATTCCTTCCCCCTTCCTTATTCTTTCTATTATTTGGTATATTAATAGATAACGGAGCCGGAACCGGCTGAACAGTATACCCTCCTTTATCAGCTAACATTTCTCACATAGGAAAAGCAGTAGATCTGACAATTTTCTCTTTACACTTAGCAGGAATTTCCTCTATTTTAGGGGCTGTAAATTTCATTTCAACCATTATTAATATACGTCTAAATTTCATAATATTAGATCAACTACCCTTATTTACCTGATCAGTAATTATTACTGCAATTCTTTTACTTCTATCCCTTCCCGTTTTAGCTGGTGCTATTACTATACTTCTCACTGACCGAAATATCAACACTTCTTTTTTTGACCCAGCAGGGGGTGGAGACCCAATTCTTTACCAGCACTTATTT
>Philopotamidae(16.6)|INDOBIOSYS-CCDB24595-F09
AACATTATATTTCATTTTTGGACTTTGATCTAGAATACTAGGTCTTTCTCTAAGAATATTAATTCGTTTAGAATTAAGAACCCCTGGAGCTTTAATTGGAAACGATCAAATTTTTAACTCAATTGTTACTGCTCATGCTTTTATTATAATTTTCTTTATAGTTATACCCATTATAATTGGAGGATTCGGAAATTGACTAGTTCCATTAATACTGGGAGCCCCAGACATAGCCTTCCCTCGAATAAATAACATAAGATTTTGATTTCTTCCTCCTTCTTTATTCTTTTTATTATTTGGTATATTAATAGATAACGGAGCTGGTACTGGATGAACAGTTTACCCACCTTTATCTGCTAATATTTCCCATATAGGAAAAGCTGTAGATTTAACAATTTTTTCTTTACATTTAGCGGGAATTTCCTCTATTTTAGGGGCAGTAAATTTTATTTCTACTATTATTAATATACGATTAAATTTCATAATATTAGATCAACTCCCTTTATTTACATGATCTGTCATTATTACAGCTATTCTACTCCTTTTATCTTTACCTGTATTGGCAGGTGCTATTACTATACTTCTCACAGACCGAAATATTAATACATCATTTTTTGACCCTGCGGGAGGGGGAGACCCTATTCTTTATCAGCATTTATTT
>Philopotamidae(20.15)|INDOBIOSYS-CCDB26127-D09
AACTTTATATTTCTTATTCGGTTTATGATCTAGAATATTAGGACTTTCATTAAGTATATTAATTCGATTAGAATTAAGAACTCCAGGAGCCTTAATYGGAAATGACCAAATTTTTAACGCTATTGTTACAGCTCATGCTTTTATCATAATTTTCTTCATAGTTATACCCATCATAATCGGGGGGTTTGGAAATTGATTAGTTCCCTTAATACTAGGAGCCCCTGATATGGCATTCCCTCGAATAAATAATATGAGATTTTGATTCCTTCCTCCATCTTTATTTTTTCTTTTATTTGGGATATTAATAGATAACGGAGCTGGAACAGGATGAACTGTGTACCCTCCTCTATCCGCTAATATCTCTCATATAGGAAAAGCAGTAGATTTAACAATTTTTTCTCTCCACTTAGCAGGAATTTCCTCAATTTTAGGTGCTGTAAATTTTATTTCAACAATTATTAATATACGATTAAATTTTCTTACTTTTGATCAATTACCTTTATTCGTGTGATCAGTAATAATTACAGCCATTTTACTGCTACTTTCTCTTCCTGTTTTAGCAGGAGCTATCACTATATTATTAACTGACCGARATATCAATACATCATTTTTTGACCCAGCAGGAGGGGGAGACCCCATCTTATACCAACACCTCTTT
>Philopotamidae(20.2.I)|INDOBIOSYS-CCDB26127-C01
AACTTTATATTTCTTATTCGGTTTATGATCTAGAATATTAGGACTTTCATTAAGTATATTAATTCGATTAGAATTAAGAACTCCAGGAGCCTTAATTGGAAATGACCAAATTTTTAACGCTATTGTTACAGCTCATGCTTTTATCATAATTTTCTTCATAGTTATACCCATCATAATCGGGGGATTTGGAAATTGATTAGTTCCCTTAATACTAGGAGCCCCTGATATGGCATTCCCTCGAATAAATAATATGAGATTTTGATTTCTTCCTCCATCTTTATTTTTTCTTTTATTTGGGATATTAATAGATAATGGAGCTGGAACAGGATGAACTGTGTACCCTCCTCTATCCGCTAATATCTCTCATATAGGAAAAGCAGTAGATTTAACAATTTTTTCTCTCCACTTAGCAGGAATTTCCTCAATTTTAGGTGCTGTAAATTTTATTTCAACAATTATTAATATACGATTAAATTTTCTTACTTTTGATCAATTACCTTTATTCGTGTGATCAGTAATAATTACAGCCATTTTACTTCTACTTTCTCCCCCCGTTTGTGCA------------------------------------------------------------------------------------------------
>Philopotamidae(20.2.II)|INDOBIOSYS-CCDB26127-C02
AACTTTATATTTCTTATTCGGTTTATGATCTAGAATATTAGGACTTTCATTAAGTATATTAATTCGATTAGAATTAAGAACCCCAGGAGCCTTAATTGGAAATGATCAAATCTTTAATGCTATTGTTACAGCTCATGCTTTTATTATAATTTTCTTCATAGTTATACCTGTTATAATCGGGGGGTTTGGAAATTGATTAGTTCCCTTAATACTAGGGGCTCCTGATATGGCATTCCCTCGAATAAATAATATGAGATTTTGATTTCTTCCTCCATCTTTATTTTTTCTTTTATTTGGGATATTAATAGATAATGGAGCTGGAACAGGATGAACTGTATACCCCCCTCTATCCGCTAATATCTCCCATATAGGAAAAGCAGTAGATTTAACAATCTTTTCTCTCCACTTAGCAGGAATTTCCTCAATTTTAGGTGCTGTAAATTTTATTTCAACAATTATTAATATACGATTAAATTTTCTTACTTTTGATCTATTACCTTTATTTGTGTGATCAGTTATTATTACGGCCTTTTTTCTTCTTCTTTCTCTCCC----------------------------------------------------------------------------------------------------------
>Philopotamidae(20.3)|INDOBIOSYS-CCDB24595-H06
AACTTTATATTTCATTTTTGGTCTTTGATCAAGAATACTTGGTCTATCACTAAGAATATTAATTCGATTAGAATTAAGAACCCCAGGAGCTTTAATTGGCAACGATCAAATTTTTAATTCAATTGTTACAGCTCATGCATTCATTATAATTTTTTTTATAGTAATACCTATTATAATTGGAGGATTTGGTAATTGACTAGTACCCCTGATATTGGGAGCCCCTGATATGGCCTTCCCTCGAATAAACAATATAAGATTTTGATTCCTTCCCCCTTCTTTATTTTTTTTATTATTTGGTATGCTGATAGATAACGGAGCAGGAACAGGTTGAACAGTTTACCCCCCTCTTTCTACCAATATTTCTCATATAGGAAAAGCTGTTGACCTAACAATTTTTTCCTTACATTTAGCTGGTATTTCATCCATTCTTGGCGCAGTTAATTTTATTTCTACAATTATTAATATACGATTAAATTTCCTTACATTTGACCAATTACCCTTATTTGTTTGATCCGTAATAATTACAGCTATTCTCCTTCTTTTATCTCTTCCTGTACTCGCAGGAGCAATTACTATACTATTAACAGATCGAAATATTAATACCTCATTCTTTGACCCTGCAGGAGGAGGGGACCCTATTTTATACCAACACTTATTT
>Philopotamidae(20.6)|INDOBIOSYS-CCDB24595-H05
AACTTTATATTTCTTATTCGGTTTATGATCTAGAATATTAGGACTTTCATTAAGTATATTAATTCGATTAGAATTAAGAACTCCAGGAGCCTTAATTGGAAATGATCAAATTTTTAACGCTATTGTTACAGCTCATGCTTTTATCATAATTTTCTTCATAGTTATACCCATCATAATCGGGGGGTTTGGAAATTGATTAGTTCCCTTAATACTAGGAGCCCCTGATATGGCATTCCCTCGAATAAATAATATGAGATTTTGATTCCTTCCTCCATCTTTATTTTTTCTTTTATTTGGGATATTAATAGATAACGGAGCTGGAACAGGATGAACTGTGTACCCGCCTCTATCCGCTAATATCTCTCATATAGGAAAAGCAGTAGATTTAACAATTTTTTCTCTCCACTTAGCAGGAATTTCCTCAATTTTAGGTGCTGTAAATTTTATTTCAACAATTATTAATATACGATTAAATTTTCTTACTTTTGATCAATTACCTTTATTCGTATGATCAGTAATAATTACAGCCATTTTACTGCTACTTTCTCTCCCTGTTTTAGCAGGAGCTATCACTATATTATTAACTGACCGAAATATCAATACATCATTTTTTGACCCAGCAGGANGGGGAGACCCCATCTTATACCAACACCTCTTT
>Philopotamidae(3.2)|INDOBIOSYS-CCDB24595-A01
AACTTTATATTTCATTTTTGGTCTTTGATCAAGAATACTTGGTCTATCATTAAGAATATTAATTCGATTAGAATTAAGAACCCCGGGAGCTTTAATTGGCAACGATCAAATTTTTAATTCAATTGTTACAGCTCATGCATTCATTATAATTTTTTTTATAGTAATACCTATTATAATTGGGGGATTTGGTAATTGACTAGTACCCCTGATATTGGGGGCCCCTGATATGGCCTTCCCTCGAATAAACAATATAAGATTTTGATTCCTTCCCCCTTCTTTATTTTTTTTATTATTTGGTATGCTAATAGATAACGGAGCAGGAACAGGTTGAACAGTTTACCCCCCTCTTTCTACCAATATTTCTCATATAGGAAAAGCTGTTGACCTAACAATTTTTTCCTTACATTTAGCTGGTATTTCATCCATTCTTGGCGCAGTTAATTTTATTTCTACAATTATTAATATACGATTAAATTTCCTTACATTTGACCAATTACCCTTATTTGTTTGATCCGTAATAATTACAGCTATTCTCCTTCTTTTATCTCTTCCTGTACTCGCAGGAGCAATTACTATACTATTAACAGATCGAAATATTAATACCTCATTCTTTGACCCCGCAGGAGGAGGGGACCCTATTTTATACCAACACTTATTT
>Philopotamidae(3.5)|INDOBIOSYS-CCDB25378-C11
AACTTTATATTTTATTTTTGGTTTGTGATCAAGAATACTTGGCTTATCATTAAGAATACTAATTCGATTGGAATTAAGAACTCCAGGAGCTTTAATTGGCAATGATCAAATTTTTAATTCAATTGTTACAGCTCATGCATTTATTATAATTTTTTTTATAGTTATACCTATTATAATTGGGGGATTTGGTAATTGATTAGTACCCTTAATATTAGGGGCCCCTGATATAGCCTTCCCTCGAATAAATAATATAAGATTTTGATTCCTCCCTCCTTCCTTATTCTTTTTATTATTTGGTATACTAATAGATAATGGAGCAGGAACAGGTTGAACAGTTTACCCCCCTCTTTCTACTAATATCTCACATATAGGAAAGGCTGTCGATCTAACAATTTTTTCCTTACATTTAGCTGGTATTTCATCTATTCTAGGCGCAGTTAATTTCATTTCTACTATTATTAATATACGATTAAATTTTCTCACATTTGATCAATTACCTTTATTTGTTTGATCAGTAATAATTACAGCTATTCTTCTTCTTTTATCTCTTCCTGTACTCGCAGGGGCTATTACCATATTACTAACAGACCGAAATATTAATACATCATTTTTTGACCCTGCTGGAGGAGGAGACCCTATTTTATATCAACACCTATTT
>Philopotamidae(6.19)|INDOBIOSYS-CCDB25378-D11
-----------------------------------------------------------------------------------------CYCTAATTGGTAATGATCAAATTTTTAACTCAATTGTTACCGCCCATGCATTTATTATAATTTTTTTTATAGTTATACCTATTATAATTGGGGGATTTGGAAATTGATTAGTCCCTTTAATATTAGGAGCCCCAGATATAGCCTTCCCCCGAATAAATAATATAAGATTTTGATTCCTCCCTCCTTCCTTATTTTTTTTATTATTTGGCATACTAATAGATAACGGAGCCGGTACTGGCTGAACTGTATACCCACCTTTATCAGCCAATATTTCCCATATAGGAAAGGCAGTAGACTTAACAATTTTTTCATTACATTTAGCCGGAATCTCTTCTATTTTAGGAGCCGTAAATTTTATTTCTACAATCATTAATATACGATTAAACTTCATAATACTAGACCAACTACCCCTATTTACTTGATCAGTAATTATTACAGCTATTTTATTACTTTTATCTTTACCAGTACTAGCTGGAGCTATTACTATACTTCTAACTGACCGAAATATTAATACCTCTTTCTTTGACCCCGCAGGAGGGGGAGACCCAATTTTATACCAACATCTATTT
>Polycentropodidae(14.4)|INDOBIOSYS-CCDB26127-C10
CACTCTATATTTTATTTTCGGAATTTGAGCCGGAATATTAGGAACTTCTTTAAGTTTACTAATTCGTGTAGAACTTGGAAGACCAGGATCATTAATTAATAACGATCAAATTTATAACGTAATTGTTACTGCTCATGCTTTCATTATAATTTTTTTTATAGTTATACCAATTATAATTGGGGGATTTGGAAATTGACTTGTTCCATTAATAATTGGAGCCCCTGATATAGCTTTTCCACGAATAAATAATATAAGTTTCTGAATACTTCCCCCAAGCTTATTTCTTTTAATCAGAAGAAGCTTCGTAGAAAGTGGAGCAGGAACAGGATGAACTGTGTACCCCCCACTCTCTTCTAATATTTCTCATGCTGGGGGCTCAGTAGACTTAGCTATTTTCTCACTACATTTAGCAGGAATTTCTTCAATTTTAGGGGCTGTAAATTTTATTTCAACAATCATAAATATGCGAACTAATGGAATTAGTTTAGATCGAACTCCTTTATTTGTATGATCTGTGGGACTAACAGCCCTTTTATTACTTCTATCTTTACCTGTTTTAGCGGGAGCTATTACTATACTATTAACTGATCGAAATWTAAATACTTCCTTCTTTGACCCCMCAGGTGGGGGGGACCCTATTTTATATCAACACTTATTC
>Polycentropodidae(20.2)|INDOBIOSYS-CCDB25378-D10
CACTCTGTACTTTATTTTCGGAATTTGAGCCGGAATATTAGGAACTTCTTTAAGTTTACTAATTCGTGTAGAACTCGGAAGACCAGGATCATTAATTAATAACGATCAAATTTATAACGTAATTGTTACTGCTCATGCTTTCATTATAATTTTTTTTATAGTTATACCAATTATAATTGGAGGATTTGGAAATTGACTTGTTCCATTAATAATTGGAGCCCCTGATATAGCTTTTCCACGAATAAATAATATAAGTTTCTGAATACTTCCTCCGAGCTTATTTCTTTTAATCAGAAGAAGCTTCGTAGAAAGTGGAGCAGGAACAGGATGAACTGTGTACCCCCCACTCTCTTCTAATATTTCTCATGCTGGGGGCTCAGTAGACTTAGCTATTTTCTCACTACATTTAGCGGGAATTTCTTCAATTTTAGGGGCTGTAAATTTTATTTCAACAATCATAAATATACGAACTAATGGAATTAGTTTAGATCGAACTCCTTTATTTGTATGATCTGTAGGATTAACAGCCCTTTTATTACTTCTATCTTTACCTGTTTTAGCAGGAGCTATTACTATACTATTAACTGATCGAAATTTAAATACTTCCTTCTTTGACCCCACAGGTGGGGGAGACCCTATTTTATATCAACACTTATTC
>Polycentropodidae(9.9)|INDOBIOSYS-CCDB25378-F06
CACTCTATACTTTATTTTCGGAATTTGAGCCGGAATATTAGGAACTTCTTTAAGTTTACTAATTCGTGTAGAACTCGGAAGACCGGGATCATTAATTAATAACGATCAAATTTATAACGTAATTGTTACTGCTCATGCTTTCATTATAATTTTTTTTATAGTTATACCAATTATAATTGGGGGATTTGGGAATTGACTTGTTCCATTAATAATTGGAGCCCCTGATATAGCTTTTCCACGAATAAATAATATAAGTTTCTGAATACTTCCCCCAAGCTTATTTCTTTTAATCAGAAGAAGCTTCGTAGAAAGTGGAGCAGGAACAGGATGAACTGTGTACCCCCCACTCTCTTCTAATATTTCTCATGCAGGAGGCTCAGTAGACTTAGCTATTTTCTCACTACATTTAGCAGGAATTTCTTCAATTTTAGGAGCTGTAAATTTTATTTCAACAATCATAAATATACGAACTAATGGAATTAGTTTAGATCGAACTCCTTTATTTGTATGATCTGTGGGACTAACAGCCCTTTTATTACTTCTATCTTTACCTGTTTTAGCGGGAGCTATTACTATACTATTAACTGATCGAAATTTAAATACTTCCTTCTTTGACCCCACGGGTGGGGGAGACCCTATTTTATATCAACACTTATTC
>Potamyia flavata (Hydropsychidae)(11.6)|INDOBIOSYS-CCDB26127-G10
AACACTATATTTTATTTTTGGAATTTGATCTGGCTTAGTTGGCTCATCACTAAGTCTTTTAATTCGAATAGAATTGAGAACCCCTGGAACTTTAATTGGGAATGATCAAATTTATAACGTAATTGTCACTTCTCATGCCTTTATTATAATTTTTTTTATAGTAATACCTATTATAATTGGGGGATTTGGAAATTGATTAGTACCATTAATATTAGGATCCCCAGACATAGCTTTCCCTCGTATAAATAATATAAGATTTTGATTCTTACCTCCTTCACTATTTTTCTTACTTTTCAGAAGTTTAATTAACTCAGGAAGAGGAACTGGATGAACAGTTTACCCACCTTTATCATCTAATTTATCTCACATAGGAAGATCTGTAGATTTAACAATTTTTTCTTTACATTTAGCAGGTATTTCATCAATTCTTGGCGCTATTAATTTTATTTCTACTATTATAAATATAAAATTCTCTAACTTAAATTACGATATAATTCCTCTTTTTGTCTGATCAGTCCTAATTACTGCTGTACTTTTACTTCTTTCTTTACCAGTATTAGCAGGAGCTATTACTATACTTTTAACTGATCGAAACCTAAATGCRTCATTTTTCGATCCTGCTGG----------------------------------
>Potamyia flavata (Hydropsychidae)|INDOBIOSYS-CCDB30314-B05
-ACACTATATTTTATTTTTGGAATTTGATCTGGCTTAGTTGGCTCATCACTAAGTCTTTTAATTCGAATAGAATTGAGAACCCCTGGAACTTTAATTGGGAATGATCAAATTTATAACGTAATTGTCACTTCTCATGCCTTTATTATAATTTTTTTTATAGTAATACCTATTATAATTGGGGGATTTGGAAATTGATTAGTACCATTAATATTAGGATCCCCAGACATAGCTTTCCCTCGTATAAATAATATAAGATTTTGATTCTTACCTCCTTCACTATTTTTCTTACTTTTCAGAAGTTTAATTAACTCAGGAAGAGGAACTGGATGAACAGTTTACCCACCTTTATCATCTAATTTATCTCACATAGGAAGATCTGTAGATTTAACAATTTTTTCTTTACATTTAGCAGGTATTTCATCAATTCTTGGAGCTATTAATTTTATTTCTACTATTATAAATATAAAATTCTCTAACTTGAATTACGATATAATTCCTCTTTTTGTCTGATCAGTCCTAATTACTGCTGTACTTTTACTTCTTTCTTTACCAGTATTAGCAGGAGCTATTACTATACTTTTAACTGATCGAAACCTAAATACATCATTTTTCGATCCTGCTGGAGGAGGAGACCCTATCTTATACCAACATTTA---
>Pseudoneureclipsidae(20.3)|INDOBIOSYS-CCDB26127-C11
AACCCTTTACTTTATACTAGGAATCTGATCAAGACTTATTGGAACATCATTAAGAATAATAATTCGAATTGAACTAAGAACCCCAGGATCATTATACAATAACGAACAACTATACAACTCAATCGTTACAATCCATGCATTCATTATAATTTTCTTCATAATTATACCAATTATAATTGGAGGATTCGGAAATTGAATAGTACCACTAATACTTGGATCCCCCGATATAGCATTCCCACGAATAAATAATCTTAGATTCTGACTACTCCCTCCATCACTATTCTTTCTATCTTCCAGAATATTCATAAACAATAGACTAGGAACAGGATGAACAATATACCCTCCACTATCAAATAACATATTCCATAGCGGAAAATCAGTAGATATCGCCATTTTCTCACTACACCTAGCAGGTATCTCATCAATTCTAGGAGCAATTAACTTTATTTCCACAATTATAAACATAAAAATAACACCACTACCCATAAATAATTTAACACTATTTTCATGATCTATCATAATTACAGCAATCCTACTACTCCTATCCCTACCCGTTCTAGCTGGAGCAATTACCATAGTATTAACAGATCGAAACCTAAATACATCATTCTTTAACCCAGTAGGGGGAGGTGACCCCCTCCTATTCCAACACCTATTC
>Pseudoneureclipsidae(3.2)|INDOBIOSYS-CCDB26127-A11
------------------------------------------AACATCATTAAGAATAATAATTCGAATTGAACTAAGAACCCCAGGATCATGTACCAACAATGAACAACTATACAACTCAATCGTTACAATCCATGCATTCATTATAATTTTCTTCATAATTATACCAATTATAATTGGAGGATTCGGAAATTGAATAGTACCACTAATACTTGGATCCCCCGATATAGCATTCCCACGAATAAATAATCTTAGATTCTGACTACTCCCTCCATCACTATTCTTTCTATCTTCCAGAATATTCATAAACAATAGACTAGGAACAGGATGAACAATATACCCTCCATTATCAAATAACATATTCCATAGTGGAAAATCAGTAGATATCGCCATTTTCTCACTACACCTAGCAGGTATCTCATCAATTCTAGGAGCAATCAACTTTATTTCCACAATTATAAACATAAAAATAACACCACTACCCATAAATAATTTAACACTATTTTCATGATCTATCATAATTACAGCAATCCTACTTCTCCTATCCCTACCCGTTCTAGCTGGAGCAATTACCATAGTATTAACAGATCGAAACCTAAATACATCATTCTTTAACCCAGTAGGGGGTGGGGACCCACTCCTATTCCAACACCTATTC
>Psychomyia capillata|INDOBIOSYS-CCDB26178-E03
----------------------ATCTGATCAAGATTAATTGGAACTTCTTTAAGAATAATTATTCGAATTGAATTAAGAACTCCAGGTTCTTTTATAGGAAATGATCAAATTTATAACTCAATTGTTACTATTCATGCTTTTATTATAATTTTTTTCATAGTAATACCTATTATAATTGGAGGATTCGGAAATTGATTAGTTCCATTAATATTAGGAGCACCTGACATAGCATTCCCTCGAATAAATAATCTTAGATTTTGATTTTTACCTCCTTCTATTTTTTTCTTAATTTCTTCTATATTTATAGATAATAGAGCAGGAACAGGATGAACTGTATATCCACCATTATCTAATAATATATTCCACTCAGGTAAAGCAGTTGATATTTCTATTTTTTCTTTACATTTAGCAGGAATTTCTTCTATTTTAGGAGCTATTAATTTTATTACAACTATTATTAATATAAAGTTAAAAAGATTAACTTTTGATATTTTATCATTATTTGTTTGATCAATTGGTATTACAGCTTTATTATTATTACTTTCATTACCAGTATTAGCAGGAGCTATTACCATATTATTAACAGACCGAAATCTAAATACCTCATTTTTTGATCCAGCAGGAGGTGGA---------------------------
>Psychomyia capillata|INDOBIOSYS-CCDB26178-E04
-ACTCTTTATTTTATTTTTGGAATCTGATCAAGATTAATTGGAACTTCTTTAAGAATAATTATTCGAATTGAATTAAGAACTCCAGGTTCTTTTATAGGAAATGATCAAATTTATAACTCAATTGTTACTATTCATGCTTTTATTATAATTTTTTTCATAGTAATACCTATTATAATTGGAGGATTCGGAAATTGATTAGTTCCATTAATATTAGGAGCACCTGACATAGCATTCCCTCGAATAAATAATCTTAGATTTTGATTTTTACCTCCTTCTATTTTTTTCTTAATTTCTTCTATATTTATGGATAATAGAGCAGGAACAGGATGAACTGTATACCCACCATTATCTAATAATATATTCCACTCAGGTAAAGCAGTTGATATTTCTATTTTTTCTTTACATTTAGCAGGAATTTCTTCTATTTTAGGAGCTATTAATTTTATTACAACTATTATTAATATAAAGTTAAAAAGATTAACTTTTGATATTTTATCATTATTTGTTTGATCAATTGGTATTACAGCTTTATTATTATTACTTTCATTACCAGTATTAGCAGGAGCTATTACCATATTATTAACAGACCGAAATCTAAATACCTCATTTTTTGATCCAGCAGGAGGTGGAGATCCAATTTTATATCAACATTTA---
>Psychomyia sp.|INDOBIOSYS-CCDB30314-D12
-ACTCTTTATTTTATTTTTGGAATCTGATCAAGATTAATTGGAACTTCTTTAAGAATAATTATTCGAATTGAATTAAGAACTCCAGGTTCTTTTATAGGAAATGATCAAATTTATAACTCAATTGTTACTATTCATGCTTTTATTATAATTTTTTTCATAGTGATACCTATTATAATTGGAGGATTCGGAAATTGATTAGTTCCATTAATATTAGGAGCACCTGACATAGCATTCCCTCGAATAAATAATCTTAGATTTTGATTTTTACCTCCTTCTATTTTTTTCTTAATTTCTTCTATATTTATGGATAATAGAGCAGGAACAGGATGAACTGTATACCCACCATTATCTAATAATATATTCCACTCAGGTAAAGCAGTTGATATTTCTATTTTTTCTTTACATTTAGCAGGAATTTCTTCTATTTTAGGAGCTATTAATTTTATTACAACTATTATTAATATAAAGTTAAAAAGATTAACTTTTGATATTTTATCATTATTTGTTTGATCAATTGGTATTACAGCTTTATTATTATTACTTTCATTACCAGTATTAGCAGGAGCTATTACCATATTATTAACAGACCGAAATCTAAATACCTCATTTTTTGATCCAGCAGGAGGTGGAGATCCAATTTTATATCAACATTTA---
>Rhiacophilidae(9.10)|INDOBIOSYS-CCDB25378-F11
------------------------------------------------------------------------------------------TTTAATCGGTAATGATCAAATTTATAATGTAGTAGTAACAGCTCATGCTTTTATCATAATTTTTTTTATAGTTATACCTATTATAATTGGAGGGTTTGGTAACTGACTAGTTCCTTTAATACTGGGAGCTCCTGATATAGCTTTCCCTCGAATAAACAACTTAAGATTTTGACTTCTCCCCCCTTCTCTAACTCTTTTATCTATAAGAAGAATTGTTGAAAATGGAGCAGGAACTGGGTGAACAGTATATCCCCCTCTCTCCTCTAATATTGGTCACAGAGGAAGATCTGTAGACTTAACTATTTTTTCTCTCCATTTAGCTGGAATTTCTTCTATTTTAGGAGCTATTAATTTTATTACAACTGTAATTAATATACGATCTAAAGGAATAAATTTAGATCAAATCCCTTTATTTGTTTGATCAGTAGCAATTACTGCTCTTCTTCTTTTGTTGTCCCTTCCTGTATTAGCAGGTGCTATCACTATATTACTAACTGATCGAAATTTAAACACTTCTTTTTTTGACCCTGCTGGAGGGGGGNATCCAATTCTTTATCAACAWTTATTT
>Rhyacophila sp.|INDOBIOSYS-CCDB30314-E06
-ACTTTATATTTTATTTTTGGAATTTGAGCTGGAATAGTCGGATCCTCATTAAGAATAATCATTCGAACTGAATTAGGAATACCTGGTTCTTTAATCGGAAACGATCAAATTTATAACGTAGTTGTAACTGCTCATGCTTTTGTTATAATTTTTTTTATAGTTATACCCATTATAATTGGGGGATTCGGAAACTGACTAGTTCCTTTAATACTTGGAGCTCCAGATATAGCCTTCCCTCGAATAAATAATATAAGATTTTGACTTTTACCCCCATCTCTTTCTCTTTTAATTATAAGAAGATTAGTTGAAAATGGAGCAGGAACAGGATGAACCGTCTATCCCCCCTTATCAGCTAATATTGGCCATACTGGAAGTTCAGTAGATTTAACTATTTTTTCTTTACATTTAGCAGGAATTTCTTCAATTTTAGGAGCTATTAACTTTATTACCACTGTAATTAATATACGTTCAAAAGGAATAAATTTAGATCAAATACCTCTTTTTGTATGATCAGTAGCAATTACTGCTCTTCTTCTTCTTCTTTCTCTTCCTGTATTAGCAGGAGCTATTACTATATTATTAACAGATCGAAATTTAAATACTTCTTTTTTTGATCCTGCTGGAGGAGGCGATCCTATTTTATATCAACATCTT---
>Rhyacophilidae(14.4.I)|INDOBIOSYS-CCDB24595-E09
AACTTTATATTTTATTTTTGGAATTTGAGCTGGAATAGTTGGATCTTCATTAAGAATAATCATTCGAACTGAATTAGGAATACCTGGTTCTTTAATCGGAAATGATCAAATTTATAACGTAGTTGTAACTGCTCATGCTTTTGTTATAATTTTTTTTATAGTTATACCTATTATAATTGGAGGATTCGGAAACTGACTAGTTCCTTTAATACTTGGAGCTCCAGATATAGCTTTCCCTCGAATAAATAATATAAGATTTTGACTTTTACCCCCATCTCTTTCTCTTTTAATTATAAGAAGATTAGTTGAAAATGGAGCAGGAACAGGATGAACTGTTTATCCACCTTTATCAGCTAATATCGGCCATACTGGAAGTTCAGTAGATTTAACTATTTTTTCTTTACATTTAGCAGGAATTTCTTCAATTTTAGGAGCTATTAACTTTATTACCACTGTAATTAATATACGTTCAAAAGGAATAAATTTAGATCAAATACCTCTTTTTGTATGATCAGTAGCAATCACTGCTCTTCTTCTTCTTCTTTCTCTTCCTGTATTAGCAGGAGCTATTACTATATTATTAACAGATCGAAATTTAAATACTTCTTTTTTTGATCCTGCTGGAGGGGGCGATCCTATTTTATACCAACATCTATTT
>Rhyacophilidae(14.4.II)|INDOBIOSYS-CCDB24595-E12
AACTTTATATTTTATTTTTGGAATTTGAGCTGGAATATTAGGATCTTCACTAAGAATAATTATTCGAACTGAATTAGGAATACCGGGATCTTTAATCGGTAATGATCAAATTTATAATGTAGTAGTAACAGCTCATGCTTTTATCATAATTTTTTTTATAGTTATACCTATTATAATTGGAGGGTTTGGTAACTGACTAGTTCCTTTAATACTAGGAGCTCCTGATATAGCTTTCCCTCGAATAAACAACTTAAGATTTTGACTTCTCCCCCCTTCTCTAACTCTTTTATCTATAAGAAGAATTGTTGAAAATGGAGCAGGAACTGGATGAACAGTATATCCCCCTCTCTCCTCTAATATTGGTCACAGAGGAAGATCTGTAGACTTAACTATTTTTTCTCTCCATTTAGCTGGAATTTCTTCTATTTTAGGAGCTATTAATTTTATTACAACTGTAATTAATATACGATCTAAAGGAATAAATTTAGATCAAATCCCTTTATTTGTTTGATCAGTAGCAATTACTGCTCTTCTTCTTTTGTTGTCCCTTCCTGTATTAGCAGGTGCTATCACTATATTACTAACTGATCGAAATTTAAACACTTCTTTTTTTGACCCTGCTGGAGGGGGAGATCCAATTCTTTATCAACATTTATTT
>Rhyacophilidae(16.1)|INDOBIOSYS-CCDB24595-F06
AACTTTATATTTTATTTTTGGAATTTGAGCTGGAATATTAGGATCTTCACTAAGAATAATTATTCGAACTGAATTAGGAATACCGGGATCTTTAATCGGTAATGATCAAATTTATAATGTAGTAGTAACAGCTCATGCTTTTATCATAATTTTTTTTATAGTTATACCTATTATAATTGGAGGGTTTGGTAACTGACTAGTTCCTTTAATACTGGGAGCTCCTGATATAGCTTTCCCTCGAATAAACAATTTAAGATTTTGACTTCTCCCTCCTTCTCTAACTCTTTTATCTATAAGAAGAATTGTTGAAAATGGAGCAGGAACTGGATGAACAGTATATCCCCCTCTCTCTTCTAATATTGGTCATAGAGGGAGATCTGTAGACTTAACTATTTTTTCTCTCCATTTAGCTGGAATTTCTTCTATTTTAGGAGCTATTAATTTTATTACAACTGTAATTAATATACGATCTAAAGGAATAAATTTAGATCAAATCCCCCTATTTGTTTGATCAGTAGCAATTACTGCTCTCCTTCTTTTATTATCCCTTCCTGTATTAGCGGGTGCTATCACTATATTACTAACTGATCGAAATTTAAATACTTCTTTTTTTGACCCTGCTGGAGGGGGGGATCCAATTCTTTATCAACATTTATTT
>Rhyacophilidae(16.3.I)|INDOBIOSYS-CCDB24595-F07
AACTTTATATTTTATTTTTGGAATTTGAGCTGGAATATTAGGATCTTCACTAAGAATAATTATTCGAACTGAATTAGGAATACCGGGATCTTTAATCGGTAATGATCAAATTTATAATGTAGTAGTAACAGCTCATGCTTTTATCATAATTTTTTTTATAGTTATACCTATTATAATTGGAGGGTTTGGTAACTGACTAGTTCCTTTAATACTAGGAGCTCCTGATATAGCTTTCCCTCGAATAAACAACTTAAGATTTTGACTTCTCCCCCCTTCTCTGACTCTTTTATCTATAAGAAGAATTGTTGAAAATGGAGCAGGAACTGGATGAACAGTATATCCCCCTCTCTCCTCTAATATTGGTCACAGAGGAAGATCTGTAGACTTAACTATTTTTTCTCTCCATTTAGCTGGAATTTCTTCTATTTTAGGAGCTATTAATTTTATTACAACTGTAATTAATATACGATCTAAAGGAATAAATTTAGATCAAATCCCTTTATTTGTTTGATCAGTAGCAATTACTGCTCTTCTTCTTTTGTTGTCCCTTCCTGTATTAGCAGGTGCTATCACTATATTACTAACTGATCGAAATTTAAACACTTCTTTTTTTGACCCTGCTGGAGGGGGAGATCCAATTCTTTATCAACATTTATTT
>Scelotrichia sp.|INDOBIOSYS-CCDB30314-F05
-ACGTTATATTTTATTCTTGGAATTTGATCAGGAATGGTCGGGACCTCTCTAAGAATATTAATTCGTATTGAACTAAGTACAACAGGCCCTTTTATTGGAAACGATCAAATCTATAATACTATCGTTACAGCTCATGCCTTTGTCATAATTTTTTTTATAGTAATGCCTATCATAATCGGGGGATTTGGGAATTGACTAGTTCCCCTTATACTAGGAGCCCCCGATATAGCTTTTCCTCGAATAAATAATATAAGATTTTGACTTTTGCCCCCCTCTTTATTTTTTTTACTTCTAAGAGCTTTTGTTGAAAGTGGAATTGGAACTGGCTGAACTGTTTACCCGCCGCTTGCTGCTAATATTGCACATAGTGGAGCATCAGTAGACTTGGGAATTTTTTCCCTTCATTTAGCAGGAATTTCTTCTATTTTAGGAGCTATTAATTTTATTTCTACTATCTTAAATATACGCCCTGTCACATTAACCTTAGATAAAATACCCCTATTTGTTTGATCTGTTTTAATTACTGCTGTACTTTTATTGTTATCTCTTCCTGTATTAGCAGGAGCAATCACAATGCTTCTTACAGACCGAAACTTTAATACTTCTTTTTTTGACCCCGCAGGAGGGGGGGACCCAATTCTTTATCAGCATTTA---
>Scelotrichia sp.|INDOBIOSYS-CCDB30314-H07
-ACTTTATATTTTATTCTTGGAATCTGATCAGGTATAGTTGGAACTTCATTAAGAATGTTAATTCGAATTGAATTAAGAACAACCGGCCCATTCATTGGGAATGATCAAATTTACAATACTATTGTAACGGCTCATGCTTTTGTAATAATTTTTTTTATAGTTATACCTATTATAATCGGAGGATTCGGAAATTGGTTAGTTCCTTTAATATTAGGGGCGCCAGATATGGCTTTCCCTCGAATAAATAATATAAGATTTTGACTATTACCCCCATCTTTACTATTCCTTTTATTAAGTGCTTTTATTGAAAACGGTATTGGGACTGGATGAACTGTCTACCCCCCTTTAGCTAGAAATATTGCTCATAGTGGTGCATCTGTGGATATAGGAATTTTTTCTCTACATTTAGCAGGAATCTCATCAATTTTAGGAGCTATTAATTTTATTTCCACAATTTTAAACATACGCCCCACTCTTTTAACACTAGACAAGATACCCCTATTTGTTTGATCAGTATTAATTACAGCCGTTTTACTCCTATTGTCACTTCCTGTATTGGCGGGGGCTATTACAATACTTCTTACTGATCGTAATTTTAATACATCATTTTTTGACCCAGCGGGTGGTGGGGATCCTATTCTCTACCAACATTTA---
>Setodes larentia|INDOBIOSYS-CCDB30314-H06
-ACATTATATTTTATTTTTGGTGTTTGATCTGGGCTACTAGGCACTTCACTAAGAGTAATTATTCGTACGGAATTAAGAATACCTAGGTCATTAATTAAAAATGATCAAATTTATAATACCTTAGTTACAGCTCATGCTTTTATTATAATTTTTTTTATAGTTATACCTATTATAATTGGAGGGTTCGGAAACTGATTAATCCCCTTAATAATCGGAGCCCCAGATATAGCTTTCCCACGAATAAATAATATAAGATTTTGACTTCTCCCCCCCTCCTTGAATTTTTTATTATTAAGATCTCTAGTTGAAAGAGGAACTGGAACAGGATGAACAGTTTACCCGCCCCTATCTAGAAATTTAGCACACATAGGAAAATCTGTCGATTTATCAATTTTTTCTCTTCACATAGCAGGAATCTCTTCTATTTTAGGGGCAATTAATTTTATCACTACATGCATAAATATGAAATTAAAAAGAATAAAATTAGATCAATTACCTTTATTTGTATGATCTGTTCTAATCACAGCTCTTTTATTACTATTATCTTTACCGGTACTAGCAGGAGCTATTACAATATTATTAACAGACCGTAATTTAAATACTTCCTTTTTTGACCCAGCTGGAGGAGGAGACCCCATCCTATACCAACATTTA---
>Setodes musagetes|INDOBIOSYS-CCDB30314-D06
-ACTTTATATTTTATTTTTGGTATTTGATCAGGATTATTAGGAACTTCTCTTAGAGTAATTATTCGAACAGAACTAAGAATACCAAGATCATTAATTAAAAATGATCAAATCTATAATACATTAGTAACAGCTCATGCTTTTATTATAATTTTTTTTATAGTAATACCTATTATAATTGGAGGATTTGGAAATTGATTAATTCCCTTAATAATTGGAGCCCCTGATATAGCCTTTCCACGAATAAACAATATGAGATTCTGGTTACTCCCCCCTTCATTAAATTTTTTATTAATAAGAAGATTAATTGAAAGAGGTACCGGAACTGGTTGAACAGTATACCCGCCATTAGCTAGAAATATTGCTCATATAGGAAAATCAGTTGATTTATCAATTTTTTCTCTTCACATGGCGGGTATTTCATCTATCTTAGGTGCTATTAATTTTATTACAACTTGTTTAAACATAAAACTTAAAAATATAAAATTAGATCAATTATCTTTATTTGTTTGATCTGTTATAATTACAGCTTTATTATTACTATTATCTTTACCTGTATTAGCAGGGGCTATTACTATACTTTTAACAGATCGAAATTTAAATACCTCATTTTTTGATCCAGCTGGAGGTGGAGACCCTATTTTATATCAACATTTA---
>Setodes musagetes|INDOBIOSYS-CCDB30314-F02
-ACTTTATATTTTATTTTTGGTATTTGATCAGGATTATTAGGAACTTCTCTTAGAGTAATTATTCGAACAGAACTAAGAATACCAAGATCATTAATTAAAAATGATCAAATTTATAATACATTAGTAACAGCTCATGCTTTTATTATAATTTTTTTTATAGTAATACCTATTATAATTGGAGGATTTGGAAATTGATTAATTCCCTTAATAATTGGAGCCCCTGATATAGCCTTTCCACGAATAAACAATATGAGATTCTGATTACTCCCCCCTTCATTAAATTTTTTATTAATAAGAAGATTAATTGAAAGAGGTACCGGAACTGGTTGAACAGTATACCCGCCATTAGCTAGAAATATTGCTCATATAGGAAAATCAGTTGATTTATCAATTTTTTCTCTTCACATGGCGGGTATTTCATCTATCTTAGGTGCTATTAATTTTATTACAACTTGTTTAAACATAAAACTAAAAAATATAAAATTAGATCAATTATCTTTATTTGTTTGATCTGTTATAATTACAGCTTTATTATTACTATTATCTTTACCTGTATTAGCAGGGGCTATTACTATACTTTTAACAGATCGAAATTTAAATACCTCATTTTTTGACCCAGCTGGAGGTGGAGACCCTATTTTATATCAACATTTA---
>Setodes sp.|INDOBIOSYS-CCDB26179-G10
-ACTTTATATTTTATTTTTGGTATTTGATCTGGTTTATTAGGTACTTCCTTAAGAATAATTATTCGAACCGAATTAAGAATACCAAGATCCTTAATTAAAAATGATCAAATTTATAATACACTAGTAACAGCTCACGCATTTATTATAATTTTTTTTATAGTTATACCTATTATAATTGGAGGGTTTGGAAATTGACTTATCCCCTTAATAATTGGGGCCCCCGATATAGCTTTCCCACGAATAAATAATATAAGATTTTGATTACTTCCCCCTTCATTAAATTTTCTATTACTTAGAAGATTAATTGAAAGAGGAACTGGAACAGGTTGAACAGTATACCCCCCCTTAGCTGCCAATATTGCCCACATAGGGAAATCAGTAGATTTATCTATTTTTTCTCTACACATAGCAGGCATCTCATCCATTCTAGGAGCTATTAATTTTATTACTACATGTCTTAATATAAAACTTAAAAGAATAAAATTAGACCAACTACCTTTATTTGTCTGATCTGTAATAATTACGGCTTTATTATTATTATTATCTTTACCAGTTCTTGCCGGAGCAATTACAATACTACTAACTGACCGAAACTTAAATACATCTTTTTTTGACCCAGCAGGAGGAGGGGACCCTATTCTTTATCAACATTTA---
>Setodes sp.|INDOBIOSYS-CCDB26179-G11
-ACTTTATATTTTATTTTTGGTATCTGATCTGGTTTACTAGGTACTTCCTTAAGAATAATTATTCGAACCGAATTAAGAATACCAAGATCCTTAATTAAAAATGATCAAATTTATAATACTCTAGTAACAGCTCACGCATTTATTATAATTTTTTTTATAGTTATACCTATTATAATTGGAGGGTTTGGAAATTGACTTATCCCCTTGATAATTGGAGCCCCCGATATAGCTTTCCCACGAATAAATAATATAAGATTTTGATTACTTCCTCCTTCATTAAATTTTCTATTACTTAGAAGATTAATTGAAAGAGGAACTGGAACTGGTTGAACAGTATACCCCCCCTTAGCTGCTAATATTGCCCACATAGGGAAATCAGTAGACTTATCTATTTTTTCCCTACACATAGCAGGTATTTCATCCATTCTAGGAGCTATTAATTTTATTACTACATGTCTTAATATAAAACTTAAAAGAATAAAATTAGACCAACTACCTTTATTTGTCTGATCTGTAATAATTACAGCTTTATTATTATTATTATCTTTACCAGTTCTTGCCGGAGCAATTACAATACTACTAACTGATCGAAACTTAAATACATCTTTTTTTGACCCAGCAGGAGGAGGGGACCCTATTCTTTATCAACATTTA---
>Tagalopsyche brunnea|INDOBIOSYS-CCDB26180-D01
-ACATTATATTTTATTTTTGGTATCTGATCTGGTTTACTTGGAACTTCATTAAGAGTTTTAATTCGAACTGAACTTAGAATACCTAGATCTTTAATTAAAAATGATCAAATCTACAATACTTTAGTAACAGCACATGCTTTTATTATAATTTTTTTTATAGTTATACCTATCATAATTGGAGGATTTGGAAATTGATTAATCCCATTAATAATTGGAGCCCCTGATATAGCATTTCCTCGAATAAATAACATAAGATTTTGACTTTTACCCCCTTCATTAAACTTTTTATTACTAAGAAGAATCGTTGAAAGAGGAACAGGAACAGGGTGAACTGTCTATCCCCCTTTAGCTAGAAACATAGCTCATATAGGAAAATCTGTAGACTTATCTATTTTTTCTCTTCACATAGCAGGAATTTCTTCAATTTTAGGAGCTATTAATTTTATTACAACATGTTTAAATATAAAATTATTAAGAATAAAATTAGATCAAATACCTTTATTTGTATGATCTGTAATAATTACTGCTTTATTATTACTACTTTCTTTACCTGTATTAGCAGGAGCTATTACTATACTTTTAACCGATCGAAATTTAAATACTTCATTTTTTGACCCTGCTGGAGGAGGAGACCCAATTCTTTATCAACATCTA---
>Tagalopsyche brunnea|INDOBIOSYS-CCDB26180-D04
-ACATTATATTTTATTTTTGGTATCTGATCTGGTTTACTTGGAACTTCATTAAGAGTTTTAATTCGAACTGAACTTAGAATACCTAGATCTTTAATTAAAAATGATCAAATCTACAATACTTTAGTAACAGCACATGCTTTTATTATAATTTTTTTTATAGTTATACCTATTATAATTGGAGGATTTGGAAATTGATTAATCCCATTAATAATTGGAGCCCCTGATATAGCATTTCCTCGAATAAATAACATAAGATTTTGACTTTTACCCCCTTCATTAAACTTTTTATTACTAAGAAGAATCGTTGAAAGAGGAACAGGGACAGGGTGAACTGTCTATCCCCCTTTAGCTAGAAACATAGCTCATATAGGAAAATCTGTAGACTTATCTATTTTTTCTCTTCACATAGCAGGAATTTCTTCAATTTTAGGAGCTATTAATTTTATTACAACATGTTTAAATATAAAATTATTAAGAATAAAATTAGATCAAATACCTTTATTTGTATGATCTGTAATAATTACTGCTTTATTATTACTACTTTCTTTACCTGTATTAGCAGGAGCTATTACTATACTTTTAACCGATCGAAATTTAAATACTTCATTTTTTGACCCTGCTGGAGGAGGA---------------------------
>Tagalopsyche brunnea|INDOBIOSYS-CCDB26180-D12
-ACATTATATTTTATTTTTGGTATCTGATCTGGTTTACTTGGAACTTCATTAAGAGTTTTAATTCGAACTGAACTTAGAATACCTAGATCTTTAATTAAAAATGATCAAATCTACAATACTTTAGTAACAGCACATGCTTTTATTATAATTTTTTTTATAGTTATACCTATCATAATTGGAGGATTTGGAAATTGATTAATCCCATTAATAATTGGAGCCCCTGATATAGCATTTCCTCGAATAAATAACATAAGATTTTGACTTTTACCCCCTTCATTAAACTTTTTATTACTAAGAAGAATCGTTGAAAGAGGAACAGGAACAGGGTGAACTGTCTATCCCCCTTTAGCTAGAAACATAGCTCATATAGGAAAATCTGTAGACTTATCTATTTTTTCTCTTCACATAGCAGGGATTTCTTCAATTTTAGGAGCTATTAATTTTATTACAACATGTTTAAATATAAAATTATTAAGAATAAAATTAGATCAAATACCTTTATTTGTATGATCTGTAATAATTACTGCTTTATTATTACTACTTTCTTTACCTGTATTAGCAGGAGCTATTACTATACTTTTAACCGATCGAAATTTAAATACTTCATTTTTTGACCCTGCTGGAGGAGGAGACCCAATTCTTTATCAACATCTA---
>Tinodes sp.|INDOBIOSYS-CCDB26178-D12
-ACTTTATATTTTTTATTTGGAATTTGATCAAGATTGTTAGGAACTTCATTAAGAATAATTATTCGAATTGAACTTAGAACTCCCGGATCTTTTTTAGGGAATGATCAAATTTATAATTCAATTGTAACTATTCATGCATTTATTATAATTTTTTTTATAGTTATACCAATTATAATTGGAGGATTTGGAAACTGATTAGTCCCTTTAATACTAGGGGCCCCAGATATAGCTTTCCCTCGAATAAATAATCTCAGATTTTGATTTTTACCCCCTTCACTTTTTTTTTTAATTTCAAGAATATTTATAGACAATAGAGCAGGAACTGGTTGAACAGTTTATCCTCCTTTATCAAATAGAATATTTCACTCTGGCAAAGCAGTTGATATTAGAATTTTCTCCCTACATTTAGCTGGAATTTCTTCTATTTTAGGAGCTATTAATTTTATCACTACTATCATAAATATAAAATTAAATGCTATCTCTTTAGATTTAATTCCATTATTTGTATGATCTGTTAATATTACCGCTTTATTATTATTATTATCTTTACCAGTTCTAGCTGGGGCTATTACAATACTTCTTACTGATCGAAATTTAAATACTTCTTTCTTCGATCCTGCAGGAGGGGGGGATCCTATTTTATATCAACATTTA---
>Tinodes sp.|INDOBIOSYS-CCDB26178-E01
-ACTTTATATTTTTTATTTGGAATTTGATCAAGATTATTAGGAACTTCATTAAGAATAATTATTCGAATTGAACTTAGAACCCCCGGATCTTTTTTAGGAAATGATCAAATTTATAATTCAATTGTAACCATTCATGCATTTATTATAATTTTTTTTATAGTTATACCAATTATAATTGGAGGATTTGGAAATTGATTAGTTCCTTTAATATTAGGGGCCCCAGATATAGCTTTCCCACGAATAAATAATCTTAGATTTTGATTTTTACCTCCCTCACTTTTTTTTTTAATTTCAAGAATATTTATAGACAATAGAGCGGGAACTGGTTGAACAGTTTATCCCCCTTTATCAAATAGAATATTCCACTCTGGAAAAGCAGTTGATATTAGAATTTTTTCTTTACACTTAGCTGGAATTTCTTCAATTTTAGGAGCTATTAACTTTATTACTACTATTATAAATATAAAGTTAAATGCTATTTCCTTAGATCTAATTCCATTATTTGTTTGATCTGTTAATATTACTGCTTTATTATTATTATTATCTTTACCAGTTTTAGCTGGAGCTATTACAATACTTCTTACTGATCGAAACTTAAATACTTCCTTTTTCGATCCTGCCGGAGGAGGAGATCCTATTTTATATCAACACTTA---
>Tinodes sp.|INDOBIOSYS-CCDB26178-E08
-ACTTTATATTTTTTATTTGGAATTTGATCAAGATTGTTAGGAACTTCATTAAGAATAATTATTCGAATTGAACTTAGAACTCCCGGATCTTTTTTAGGGAATGATCAAATTTATAATTCAATTGTAACTATTCATGCATTTATTATAATTTTTTTTATAGTTATACCAATTATAATTGGAGGATTTGGAAACTGATTAGTCCCTTTAATACTAGGGGCCCCAGATATAGCTTTCCCTCGAATAAATAATCTCAGATTTTGATTTTTACCCCCTTCACTTTTTTTTTTAATTTCAAGAATATTTATAGACAATAGAGCAGGAACTGGTTGAACAGTTTATCCTCCTTTATCAAATAGAATATTTCACTCTGGCAAAGCAGTTGATATTAGAATTTTCTCCCTACATTTAGCTGGAATTTCTTCTATTTTAGGAGCTATTAATTTTATCACTACTATCATAAATATAAAATTAAATGCTGTCTCTTTAGATTTAATTCCATTATTTGTATGATCTGTTAATATTACCGCTTTATTATTATTATTATCTTTACCAGTTCTAGCTGGGGCTATTACAATACTTCTTACTGATCGAAATTTAAATACTTCTTTCTTCGATCCTGCAGGAGGGGGGGATCCTATT------------------
>Tinodes sp.|INDOBIOSYS-CCDB30314-D07
-ACTTTATATTTTTTATTTGGAATTTGATCAAGATTATTAGGAACTTCACTAAGAATAATTATTCGAATTGAACTTAGAACTCCCGGATCTTTTTTAGGGAATGATCAAATTTATAATTCAATTGTAACTATTCATGCATTTATTATAATTTTTTTTATAGTTATACCAATTATAATTGGAGGATTTGGAAATTGATTAGTTCCTTTAATATTAGGAGCCCCAGATATGGCTTTCCCACGAATAAATAATTTAAGTTTTTGATTTTTACCCCCCTCACTTTTTTTTCTAATCTCGAGAATATTTATAGATAATAGAATAGGAACTGGTTGAACAGTTTATCCTCCTTTATCAAATAGAATATTTCACTCTGGTAAAGCAGTAGACATTAGAATTTTTTCACTACATTTAGCTGGTATTTCTTCTATTTTAGGAGCTATTAACTTCATTACTACTATTATAAATATAAAATTAAATGCTATTTCATTAGATTTAATTCCATTATTTGTATGATCTGTTAATATTACTGCTTTATTATTATTATTATCTTTACCAGTTTTAGCTGGAGCTATTACAATACTTTTAACCGATCGAAATTTAAACACCTCATTTTTTGATCCCGCTGGAGGGGGAGATCCAATTTTATACCAACATTTA---
>Tinodes sp.nov.|INDOBIOSYS-CCDB26178-E09
-------------------------------------------------------------------------------------------------------------------------------------------------------------------------------------------------------------------------------------------------------------AGATTTTGATTTTTACCCCCTTCACTTTTTTTTTTAATTTCAAGAATATTTATAGACAATAGAGCAGGAACTGGTTGAACAGTTTATCCTCCTTTATCAAATAGAATATTTCACTCTGGCAAAGCAGTTGATATTAGAATTTTTTCCCTACATTTAGCTGGAATTTCTTCTATTTTAGGAGCTATTAATTTTATTACTACTATCATAAATATAAAATTAAATGCTGTTTCCTTAGATTTAATCCCATTATTTGTATGATCTGTTAATATTACCGCTTTATTATTATTATTATCTTTACCAGTTTTAGCTGGAGCTATTACAATACTTCTTACTGATCGAAATTTAAATACTTCTTTCTTCGAC------------------------------------------
>Trichosetodes handschini|INDOBIOSYS-CCDB26178-G04
-ACTTTATACTTTATTTTTGGAGTTTGATCTGGTTTACTAGGAACTTCTCTTAGTGTCATCATTCGAATAGAGTTAAGAACCCCTAATTCACTAATTAAAAATGATCAAATTTATAATACATTAGTCACTGCGCATGCATTTATTATAATTTTCTTTATAGTAATGCCAATTATAATTGGAGGATTTGGAAATTGACTAATTCCATTAATAATTTCCGCTCCTGATATAGCCTTTCCTCGTATAAATAATATAAGATTTTGACTCCTTCCTCCTTCTCTTAATTTTTTATTGCTTAGAAGCTTAATTGACAGAGGAACAGGAACTGGTTGAACAGTTTACCCACCTTTAGCTAATAACATTGCCCATATAGGAAAATCTGTAGATATATCAATTTTTTCATTACACATAGCTGGAGTATCTTCTATCTTAGGAGCTATCAATTTTATTACTACTTGCTTAAATATAAAAATTAAAAGAATTAAATTAGATCAATTACCTTTATTTGTCTGATCAGTATTAATTACTGCTATTCTTCTTCTTCTTTCATTACCTGTTTTAGCAGGGGCTATTACAATATTATTGACAGATCGTAATTTAAATACATCATTTTTTGACCCAGCAGGAGGG------------------------------
>Trichosetodes handschini|INDOBIOSYS-CCDB26178-G05
----TTATACTTTATTTTTGGGGTTTGATCTGGATTACTAGGAACTTCTCTTAGTGTCATCATTCGAATAGAGTTAAGAACCCCTAATTCACTAATTAAAAATGATCAAATTTATAATACATTAGTCACTGCGCATGCATTTATTATAATTTTCTTTATAGTAATGCCAATTATAATTGGAGGATTTGGAAATTGACTAATTCCATTAATAATTTCCGCTCCTGATATAGCCTTTCCTCGTATAAATAATATAAGATTTTGACTCCTTCCTCCTTCTCTTAATTTTTTATTGCTTAGAAGCTTAATTGACAGAGGAACAGGAACTGGTTGAACAGTTTACCCACCTTTAGCTAATAACATTGCCCATATAGGAAAATCTGTAGATATATCAATTTTTTCATTACACATAGCTGGAGTATCTTCTATCTTAGGAGCTATCAATTTTATCACTACTTGCTTAAATATAAAAATTAAAAGAATTAAATTAGATCAATTACCTTTATTTGTCTGATCAGTATTAATTACTGCCATTCTTCTTCTTCTTTCATTACCTGTTTTAGCAGGGGCTATTACAATATTATTGACAGATCGTAATTTAAATACATCATTTTTTGACCCAGCAGGAGGGGGGGACCCTATTCTTTACCAACATTTA---
>Trichosetodes handschini|INDOBIOSYS-CCDB26179-G09
-ACTTTATATTTTATTTTTGGTATTTGATCAGGATTATTAGGAACTTCTCTTAGAGTAATTATTCGAACAGAACTAAGAATACCAAGATCATTAATTAAAAATGATCAAATTTATAATACATTAGTAACAGCTCATGCTTTTATTATAATTTTTTTTATAGTAATACCTATTATAATTGGAGGATTTGGAAATTGATTAATTCCCTTAATAATTGGAGCCCCTGATATAGCCTTTCCACGAATAAACAATATGAGATTCTGATTACTCCCCCCTTCATTAAATTTTTTATTAATAAGAAGATTAATTGAAAGAGGTACCGGAACTGGTTGAACAGTATACCCGCCATTAGCTAGAAATATTGCTCATATAGGAAAATCAGTTGATTTATCAATTTTTTCTCTTCACATGGCGGGTATTTCATCTATCTTAGGTGCTATTAATTTTATTACAACTTGTTTAAACATAAAACTTAAAAATATAAAATTAGATCAATTATCTTTATTTGTTTGATCTGTTATAATTACAGCTTTATTATTACTATTATCTTTACCTGTATTAGCAGGAGCTATTACTATACTTTTAACAGATCGAAATTTAAATACCTCATTTTTTGACCCAGCTGGAGGTGGAGACCCTATTTTATATCAACATTTA---
>Triodia sylvina (OUT)
AACTTTATATTTTATTTTTGGTATTTGATCAGGAATAGTTGGAACATCATTAAGATTATTAATTCGAACTGAATTAGGAAATCCTGGTTCTTTAATTGGAGATGATCAAATTTATAATGTAATTGTAACTGCTCATGCTTTTATTATAATTTTTTTTATAGTTATACCTATTATAATTGGTGGTTTTGGAAATTGATTAGTTCCTTTAATACTTGGAGCTCCTGATATAGCATTTCCACGACTAAATAATATAAGATTTTGATTATTACCACCTTCATTAATATTATTAATTTCTAGAAGAATTGTAGAAAATGGAGCAGGAACTGGTTGAACTGTATATCCACCACTATCTTCTAATATTGCTCATAATGGTAGATCAGTAGATTTAGCTATTTTTTCATTACATTTAGCAGGAATTTCATCAATTTTAGGTGCAATCAATTTTATTACTACTGTAATTAATATACGATCAAAAGGAATATCTTTTGATCGAATACCTTTATTTGTATGAAGAGTTGCAATTACAGCATTATTATTACTTTTATCTTTACCAGTTTTAGCAGGAGCTATTACTATATTATTAACAGATCGAAATTTAAATACTTCATTTTTTGATCCAGCTGGTGGTGGAGATCCTGTTTTATATCAACATTTATTT
>Triplectides indicus |INDOBIOSYS-CCDB26180-B06
----------------------------------------------------------------------------AGAACAACAAATTCTTTAATTAAAAATGACCAAATATACAATGTTTTAGTATCAGCTCACGCTTTTATTATAATTTTTTTTATAGTTATACCTGTTATAATTGGAGGATTTGGAAACTGACTTGTCCCCTTAATATTAGGGGCTCCTGATATGGCATTCCCACGAATAAATAATATAAGCTTCTGACTTCTACCCCCCTCCTTAAATTTTCTTTTATTTGGAAGAATAATTGAAAATGGAGCTGGAACTGGGTGAACAGTATATCCCCCTTTATCCAATAATTTAGCACATGCAGGTAGATCCGTTGATTTAACAATTTTTTCTCTACATCTAGCTGGAATTTCCTCAATTTTAGGAGCAATTAACTTTATTTCCACAATTTTTAATATACGAATTAATAAAATAACTCTCGACCCGAGTCCCCCTTTTTGTTGATCT------------------------------------------------------------------------------------------------------------------------------------------------
>Unknown(6.10)|INDOBIOSYS-CCDB25378-G09
AACTTTATATTTTATTTTCGGTATTTGATCTGGATTACTGGGGACATCTCTTAGTGTTATTATCCGAATAGAAWTAAGAACCCCTAACTCATTAATTAAAAATGATCAAATTTATAATACATTAGTTACTGCTCATGCATTTATTATAATTTTTTTTATAGTTATACCTATTATAATTGGAGGATTTGGAAATTGATTAGTCCCATTAATAATTTCAGCACCTGATATAGCTTTCCCTCGAATAAATAATATAAGATTTTGACTTCTACCCCCATCTCTTAATTTTTTACTTTTAAGAAGAATAATTGATAGCGGAACAGGCACTGGTTGAACAGTTTACCCTCCTTTAGCTAGTAATTTAGCCCATATAGGAAAATCTGTAGATATATCTATTTTCTCTTTACATATAGCTGGAGTATCTTCTATTTTAGGAGCTATTAATTTTATTACAACTTGTTTAAATATAAAAATTAAAAGAATCAATTTAGATCAAATACCTTTATTTATTTGATCTGTATTAATTACTGCTATTTTATTACTTCTTTCATTACCTGTGTTAGCAGGAGCAATTACAATATTATTAACTGATCGTAATTTAAATACATCATTTTTTGACCCAGCAGGGGGGGGAGACCCTATTCTTTATCAACATTTATTC
